# Supplementary material for: Progressions of the correlation between lipid metabolism and immune infiltration characteristics in gastric cancer and identification of BCHE as a potential biomarker
Source: Front Immunol. 2024 Jan 31;15:1327565. doi: 10.3389/fimmu.2024.1327565 (PMC10864593; doi:10.3389/fimmu.2024.1327565)
Supplement: Supplementary file 1 [file Table_1.xlsx]

## Sheet: Sheet1
HALLMARK_FATTY_ACID_METABOLISM	REACTOME_METABOLISM_OF_LIPIDS	REACTOME_FATTY_ACID_METABOLISM	REACTOME_METABOLISM_OF_STEROIDS	KEGG_FATTY_ACID_METABOLISM	KEGG_GLYCEROLIPID_METABOLISM	KEGG_GLYCEROPHOSPHOLIPID_METABOLISM	KEGG_SPHINGOLIPID_METABOLISM	REACTOME_GLYCOSPHINGOLIPID_METABOLISM	REACTOME_SPHINGOLIPID_METABOLISM	WP_LIPID_METABOLISM_PATHWAY	REACTOME_PHOSPHOLIPID_METABOLISM	REACTOME_KETONE_BODY_METABOLISM
AADAT	AACS	ABCC1	ABCB11	ACAA1	AGK	ACHE	ACER1	ARSA	ACER1	ABHD5	ABHD3	AACS
ACAA1	ABCA1	ABCD1	ABCC3	ACAA2	AGPAT1	ADPRM	ACER2	ARSB	ACER2	ACACA	ABHD4	ACAT1
ACAA2	ABCB11	ACAA1	ACACA	ACADL	AGPAT2	AGPAT1	ACER3	ARSD	ACER3	ACLY	ACHE	ACSS3
ACADL	ABCB4	ACAA2	ACACB	ACADM	AGPAT3	AGPAT2	ARSA	ARSF	ALDH3A2	ACSBG1	ACP6	BDH1
ACADM	ABCC1	ACACA	ACAT2	ACADS	AGPAT4	AGPAT3	ASAH1	ARSG	ALDH3B1	ACSS2	AGK	BDH2
ACADS	ABCC3	ACACB	ACOT8	ACADSB	AKR1A1	AGPAT4	ASAH2	ARSH	ALDH3B2	AKT1	AGPAT1	HMGCL
ACADVL	ABCD1	ACAD10	ACOX2	ACADVL	AKR1B1	CDIPT	B4GALT6	ARSI	ARSA	AKT2	AGPAT2	HMGCLL1
ACAT2	ABHD3	ACAD11	AKR1B1	ACAT1	ALDH1B1	CDS1	CERK	ARSJ	ARSB	AKT3	AGPAT3	HMGCS2
ACO2	ABHD4	ACADL	AKR1B15	ACAT2	ALDH2	CDS2	DEGS1	ARSK	ARSD	BCKDHA	AGPAT4	OXCT1
ACOT2	ABHD5	ACADM	AKR1C1	ACOX1	ALDH3A2	CHAT	DEGS2	ARSL	ARSF	FASN	AGPAT5	OXCT2
ACOT8	ACAA1	ACADS	AKR1C2	ACOX3	ALDH7A1	CHKA	ENPP7	ASAH1	ARSG	HILPDA	ALPI
ACOX1	ACAA2	ACADVL	AKR1C3	ACSL1	ALDH9A1	CHKB	GAL3ST1	ASAH2	ARSH	LIPE	ARF1
ACSL1	ACACA	ACBD4	AKR1C4	ACSL3	AWAT2	CHPT1	GALC	B3GALNT1	ARSI	PDHA1	ARF3
ACSL4	ACACB	ACBD5	AKR1D1	ACSL4	CEL	CRLS1	GBA1	B4GALNT1	ARSJ	PLIN1	AWAT2
ACSL5	ACAD10	ACBD6	ALB	ACSL5	DGAT1	DGKA	GLA	CERK	ARSK	PNPLA2	BCHE
ACSM3	ACAD11	ACBD7	AMACR	ACSL6	DGAT2	DGKB	GLB1	CPTP	ARSL	PRKAA1	BMX
ACSS1	ACADL	ACLY	ARV1	ADH1A	DGKA	DGKD	KDSR	CTSA	ASAH1	PRKAA2	CDIPT
ADH1C	ACADM	ACOT1	BAAT	ADH1B	DGKB	DGKE	NEU1	ENPP7	ASAH2	PRKAB1	CDS1
ADH7	ACADS	ACOT11	CARM1	ADH1C	DGKD	DGKG	NEU2	ESYT1	B3GALNT1	PRKAB2	CDS2
ADIPOR2	ACADVL	ACOT12	CGA	ADH4	DGKE	DGKH	NEU3	ESYT2	B4GALNT1	PRKACA	CEPT1
ADSL	ACAT1	ACOT13	CH25H	ADH5	DGKG	DGKI	NEU4	ESYT3	CERK	PRKACB	CHAT
ALAD	ACAT2	ACOT2	CHD9	ADH6	DGKH	DGKQ	PLPP1	GALC	CERS1	PRKACG	CHKA
ALDH1A1	ACBD4	ACOT4	CREBBP	ADH7	DGKI	DGKZ	PLPP2	GBA1	CERS2	PRKAG1	CHKB
ALDH3A1	ACBD5	ACOT6	CUBN	ALDH1B1	DGKQ	ETNK1	PLPP3	GBA2	CERS3	PRKAG2	CHPT1
ALDH3A2	ACBD6	ACOT7	CYP11A1	ALDH2	DGKZ	ETNK2	SGMS1	GLA	CERS4	PRKAG3	CPNE1
ALDH9A1	ACBD7	ACOT8	CYP11B1	ALDH3A2	GK	GNPAT	SGMS2	GLB1	CERS5	PRKAR1A	CPNE3
ALDOA	ACER1	ACOT9	CYP11B2	ALDH7A1	GK2	GPAM	SGPL1	GLB1L	CERS6	PRKAR1B	CPNE6
AOC3	ACER2	ACOX1	CYP17A1	ALDH9A1	GLA	GPAT2	SGPP1	GLTP	CERT1	PRKAR2A	CPNE7
APEX1	ACER3	ACOX2	CYP19A1	CPT1A	GLYCTK	GPAT3	SGPP2	GM2A	CPTP	PRKAR2B	CRLS1
AQP7	ACHE	ACOX3	CYP21A2	CPT1B	GPAM	GPAT4	SMPD1	HEXA	CSNK1G2		CSNK2A1
AUH	ACLY	ACOXL	CYP24A1	CPT1C	GPAT2	GPD1	SMPD2	HEXB	CTSA		CSNK2A2
BCKDHB	ACOT1	ACSBG1	CYP27A1	CPT2	GPAT3	GPD1L	SMPD3	NEU1	DEGS1		CSNK2B
BLVRA	ACOT11	ACSBG2	CYP27B1	CYP4A11	GPAT4	GPD2	SMPD4	NEU2	DEGS2		DDHD1
BMPR1B	ACOT12	ACSF2	CYP2R1	CYP4A22	LCLAT1	JMJD7-PLA2G4B	SPHK1	NEU3	ENPP7		DDHD2
BPHL	ACOT13	ACSF3	CYP39A1	ECHS1	LIPC	LCAT	SPHK2	NEU4	ESYT1		DGAT1
CA2	ACOT2	ACSL1	CYP46A1	ECI1	LIPF	LCLAT1	SPTLC1	PSAP	ESYT2		DGAT2
CA4	ACOT4	ACSL3	CYP51A1	ECI2	LIPG	LPCAT1	SPTLC2	SMPD1	ESYT3		DGAT2L6
CA6	ACOT6	ACSL4	CYP7A1	EHHADH	LPL	LPCAT2	UGCG	SMPD2	FA2H		ENPP6
CBR1	ACOT7	ACSL5	CYP7B1	GCDH	MBOAT1	LPCAT3	UGT8	SMPD3	GALC		ETNK1
CBR3	ACOT8	ACSL6	CYP8B1	HADH	MBOAT2	LPCAT4		SMPD4	GBA1		ETNK2
CD1D	ACOT9	ACSM3	DHCR24	HADHA	MGLL	LPGAT1		STS	GBA2		ETNPPL
CD36	ACOX1	ACSM6	DHCR7	HADHB	PLPP1	LYPLA1		SUMF1	GLA		FIG4
CEL	ACOX2	AKR1C3	EBP		PLPP2	LYPLA2		SUMF2	GLB1		GDE1
CIDEA	ACOX3	ALDH3A2	ELOVL6		PLPP3	MBOAT1		UGCG	GLB1L		GDPD1
CPOX	ACOXL	ALOX12	FABP6		PNLIP	MBOAT2		UGT8	GLTP		GDPD3
CPT1A	ACP6	ALOX12B	FASN		PNLIPRP1	MBOAT7			GM2A		GDPD5
CPT2	ACSBG1	ALOX15	FDFT1		PNLIPRP2	PCYT1A			HEXA		GNPAT
CRAT	ACSBG2	ALOX15B	FDPS		PNPLA3	PCYT1B			HEXB		GPAM
CRYZ	ACSF2	ALOX5	FDX1		TKFC	PCYT2			KDSR		GPAT2
CYP1A1	ACSF3	ALOX5AP	FDX2			PEMT			NEU1		GPAT3
CYP4A11	ACSL1	ALOXE3	FDXR			PGS1			NEU2		GPAT4
CYP4A22	ACSL3	AMACR	GC			PHOSPHO1			NEU3		GPCPD1
D2HGDH	ACSL4	AWAT1	GGPS1			PISD			NEU4		GPD1
DECR1	ACSL5	CBR1	GPAM			PLA2G10			ORMDL1		GPD1L
DHCR24	ACSL6	CBR4	HELZ2			PLA2G12A			ORMDL2		GPD2
DLD	ACSM3	CPT1A	HMGCR			PLA2G12B			ORMDL3		HADHA
DLST	ACSM6	CPT1B	HMGCS1			PLA2G15			OSBP		HADHB
ECH1	ACSS3	CPT2	HSD11B1			PLA2G1B			PLPP1		INPP4A
ECHS1	AGK	CRAT	HSD11B2			PLA2G2A			PLPP2		INPP4B
ECI1	AGMO	CROT	HSD17B1			PLA2G2C			PLPP3		INPP5D
ECI2	AGPAT1	CYP1A1	HSD17B11			PLA2G2D			PPM1L		INPP5E
EHHADH	AGPAT2	CYP1A2	HSD17B12			PLA2G2E			PRKD1		INPP5F
ELOVL5	AGPAT3	CYP1B1	HSD17B14			PLA2G2F			PRKD2		INPP5J
ENO2	AGPAT4	CYP2C19	HSD17B2			PLA2G3			PRKD3		INPP5K
ENO3	AGPAT5	CYP2C8	HSD17B3			PLA2G4A			PSAP		INPPL1
EPHX1	AGPS	CYP2C9	HSD17B4			PLA2G4B			SAMD8		LCLAT1
ERP29	AGT	CYP2J2	HSD17B7			PLA2G4E			SGMS1		LIPH
ETFDH	AHR	CYP2U1	HSD3B1			PLA2G5			SGMS2		LIPI
FABP1	AKR1B1	CYP4A11	HSD3B2			PLA2G6			SGPL1		LPCAT1
FABP2	AKR1B15	CYP4A22	HSD3B7			PLD1			SGPP1		LPCAT2
FASN	AKR1C1	CYP4B1	IDI1			PLD2			SGPP2		LPCAT3
FH	AKR1C2	CYP4F11	IDI2			PLPP1			SMPD1		LPCAT4
FMO1	AKR1C3	CYP4F2	INSIG1			PLPP2			SMPD2		LPGAT1
G0S2	AKR1C4	CYP4F22	INSIG2			PLPP3			SMPD3		LPIN1
GABARAPL1	AKR1D1	CYP4F3	KPNB1			PTDSS1			SMPD4		LPIN2
GAD2	ALAS1	CYP4F8	LBR			PTDSS2			SPHK1		LPIN3
GAPDHS	ALB	CYP8B1	LDLRAP1			TAFAZZIN			SPHK2		MBOAT1
GCDH	ALDH3A2	DBI	LGMN						SPNS2		MBOAT2
GLUL	ALDH3B1	DECR1	LHB						SPTLC1		MBOAT7
GPD1	ALDH3B2	DECR2	LRP2						SPTLC2		MFSD2A
GPD2	ALOX12	DPEP1	LSS						SPTLC3		MGLL
GRHPR	ALOX12B	DPEP2	MBTPS1						SPTSSA		MIGA1
GSTZ1	ALOX15	DPEP3	MBTPS2						SPTSSB		MIGA2
H2AZ1	ALOX15B	ECHS1	MED1						STS		MTM1
HADH	ALOX5	ECI1	MSMO1						SUMF1		MTMR1
HADHB	ALOX5AP	ECI2	MTF1						SUMF2		MTMR10
HAO2	ALOXE3	EHHADH	MVD						UGCG		MTMR12
HCCS	ALPI	ELOVL1	MVK						UGT8		MTMR14
HIBCH	AMACR	ELOVL2	NCOA1						VAPA		MTMR2
HMGCL	ANGPTL4	ELOVL3	NCOA2						VAPB		MTMR3
HMGCS1	ANKRD1	ELOVL4	NCOA6								MTMR4
HMGCS2	APOA1	ELOVL5	NFYA								MTMR6
HPGD	APOA2	ELOVL6	NFYB								MTMR7
HSD17B10	APOA5	ELOVL7	NFYC								MTMR8
HSD17B11	ARF1	EPHX2	NR1H4								MTMR9
HSD17B4	ARF3	FAAH	NSDHL								OCRL
HSD17B7	ARNT	FAAH2	OSBP								OSBPL10
HSDL2	ARNT2	FADS1	OSBPL1A								OSBPL5
HSP90AA1	ARSA	FADS2	OSBPL2								OSBPL8
HSPH1	ARSB	FASN	OSBPL3								PCTP
IDH1	ARSD	GGT1	OSBPL6								PCYT1A
IDH3B	ARSF	GGT5	OSBPL7								PCYT1B
IDH3G	ARSG	GPX1	OSBPL9								PCYT2
IDI1	ARSH	GPX2	PIAS4								PEMT
IL4I1	ARSI	GPX4	PLPP6								PGS1
INMT	ARSJ	HACD1	PMVK								PHOSPHO1
KMT5A	ARSK	HACD2	POMC								PI4K2A
LDHA	ARSL	HACD3	PPARA								PI4K2B
LGALS1	ARV1	HACD4	PTGIS								PI4KA
LTC4S	ASAH1	HACL1	RAN								PI4KB
MAOA	ASAH2	HADH	RXRA								PIK3C2A
MCEE	AWAT1	HADHA	SAR1B								PIK3C2B
MDH1	AWAT2	HADHB	SC5D								PIK3C2G
MDH2	B3GALNT1	HAO2	SCAP								PIK3C3
ME1	B4GALNT1	HPGD	SCD								PIK3CA
METAP1	BAAT	HPGDS	SCP2								PIK3CB
MGLL	BCHE	HSD17B12	SEC23A								PIK3CD
MIF	BDH1	HSD17B3	SEC24A								PIK3CG
MIX23	BDH2	HSD17B4	SEC24B								PIK3R1
MLYCD	BMAL1	HSD17B8	SEC24C								PIK3R2
NBN	BMX	HTD2	SEC24D								PIK3R3
NCAPH2	CARM1	LTA4H	SERPINA6								PIK3R4
NSDHL	CAV1	LTC4S	SLC10A1								PIK3R5
NTHL1	CBR1	MAPKAPK2	SLC10A2								PIK3R6
ODC1	CBR4	MCAT	SLC27A2								PIKFYVE
OSTC	CCNC	MCEE	SLC27A5								PIP4K2A
PCBD1	CD36	MECR	SLC51A								PIP4K2B
PDHA1	CDIPT	MID1IP1	SLC51B								PIP4K2C
PDHB	CDK19	MLYCD	SLCO1A2								PIP4P1
PPARA	CDK8	MMAA	SLCO1B1								PIP5K1A
PRDX6	CDS1	MMUT	SLCO1B3								PIP5K1B
PSME1	CDS2	MORC2	SMARCD3								PIP5K1C
PTPRG	CEPT1	NDUFAB1	SP1								PISD
PTS	CERK	NUDT19	SQLE								PITPNB
RAP1GDS1	CERS1	NUDT7	SRD5A1								PITPNM1
RDH11	CERS2	OLAH	SRD5A2								PITPNM2
RDH16	CERS3	PCCA	SRD5A3								PITPNM3
REEP6	CERS4	PCCB	SREBF1								PLA1A
RETSAT	CERS5	PCTP	SREBF2								PLA2G10
S100A10	CERS6	PECR	STAR								PLA2G12A
SDHA	CERT1	PHYH	STARD3								PLA2G15
SDHC	CGA	PLA2G4A	STARD3NL								PLA2G1B
SDHD	CH25H	PON1	STARD4								PLA2G2A
SERINC1	CHAT	PON2	STARD5								PLA2G2D
SLC22A5	CHD9	PON3	STARD6								PLA2G2E
SMS	CHKA	PPARD	SUMO2								PLA2G2F
SUCLA2	CHKB	PPT1	TBL1X								PLA2G3
SUCLG1	CHPT1	PPT2	TBL1XR1								PLA2G4A
SUCLG2	CIDEA	PRKAA2	TGS1								PLA2G4B
TDO2	CIDEC	PRKAB2	TM7SF2								PLA2G4C
TP53INP2	CLOCK	PRKAG2	TSPO								PLA2G4D
UBE2L6	CPNE1	PRXL2B	TSPOAP1								PLA2G4E
UGDH	CPNE3	PTGDS	UBE2I								PLA2G4F
UROD	CPNE6	PTGES	VDR								PLA2G5
UROS	CPNE7	PTGES2									PLA2G6
VNN1	CPT1A	PTGES3									PLA2R1
XIST	CPT1B	PTGIS									PLAAT1
YWHAH	CPT2	PTGR1									PLAAT2
	CPTP	PTGR2									PLAAT3
	CRAT	PTGS1									PLAAT4
	CREBBP	PTGS2									PLAAT5
	CRLS1	RXRA									PLB1
	CROT	SCD									PLBD1
	CSNK1G2	SCD5									PLD1
	CSNK2A1	SCP2									PLD2
	CSNK2A2	SLC22A5									PLD3
	CSNK2B	SLC25A1									PLD4
	CTSA	SLC25A17									PLD6
	CUBN	SLC25A20									PLEKHA1
	CYP11A1	SLC27A2									PLEKHA2
	CYP11B1	SLC27A3									PLEKHA3
	CYP11B2	TBXAS1									PLEKHA4
	CYP17A1	TECR									PLEKHA5
	CYP19A1	TECRL									PLEKHA6
	CYP1A1	THEM4									PLEKHA8
	CYP1A2	THEM5									PNPLA2
	CYP1B1	THRSP									PNPLA3
	CYP21A2										PNPLA6
	CYP24A1										PNPLA7
	CYP27A1										PNPLA8
	CYP27B1										PTDSS1
	CYP2C19										PTDSS2
	CYP2C8										PTEN
	CYP2C9										PTPMT1
	CYP2D6										PTPN13
	CYP2E1										RAB14
	CYP2J2										RAB4A
	CYP2R1										RAB5A
	CYP2U1										RUFY1
	CYP39A1										SACM1L
	CYP3A4										SBF1
	CYP46A1										SBF2
	CYP4A11										SELENOI
	CYP4A22										SLC44A1
	CYP4B1										SLC44A2
	CYP4F11										SLC44A3
	CYP4F2										SLC44A4
	CYP4F22										SLC44A5
	CYP4F3										STARD10
	CYP4F8										STARD7
	CYP51A1										SYNJ1
	CYP7A1										SYNJ2
	CYP7B1										TAFAZZIN
	CYP8B1										TMEM86B
	DBI										TNFAIP8
	DDHD1										TNFAIP8L1
	DDHD2										TNFAIP8L2
	DECR1										TNFAIP8L3
	DECR2										TPTE
	DEGS1										TPTE2
	DEGS2										VAC14
	DGAT1
	DGAT2
	DGAT2L6
	DHCR24
	DHCR7
	DHRS7B
	DPEP1
	DPEP2
	DPEP3
	EBP
	ECHS1
	ECI1
	ECI2
	EHHADH
	ELOVL1
	ELOVL2
	ELOVL3
	ELOVL4
	ELOVL5
	ELOVL6
	ELOVL7
	ENPP6
	ENPP7
	EP300
	EPHX2
	ESRRA
	ESYT1
	ESYT2
	ESYT3
	ETNK1
	ETNK2
	ETNPPL
	FA2H
	FAAH
	FAAH2
	FABP1
	FABP12
	FABP2
	FABP3
	FABP4
	FABP5
	FABP6
	FABP7
	FABP9
	FADS1
	FADS2
	FAM120B
	FAR1
	FAR2
	FASN
	FDFT1
	FDPS
	FDX1
	FDX2
	FDXR
	FHL2
	FIG4
	FITM1
	FITM2
	G0S2
	GALC
	GBA1
	GBA2
	GC
	GDE1
	GDPD1
	GDPD3
	GDPD5
	GGPS1
	GGT1
	GGT5
	GK
	GK2
	GK3P
	GLA
	GLB1
	GLB1L
	GLIPR1
	GLTP
	GM2A
	GNPAT
	GPAM
	GPAT2
	GPAT3
	GPAT4
	GPCPD1
	GPD1
	GPD1L
	GPD2
	GPS2
	GPX1
	GPX2
	GPX4
	GRHL1
	GSTM4
	HACD1
	HACD2
	HACD3
	HACD4
	HACL1
	HADH
	HADHA
	HADHB
	HAO2
	HDAC3
	HELZ2
	HEXA
	HEXB
	HILPDA
	HMGCL
	HMGCLL1
	HMGCR
	HMGCS1
	HMGCS2
	HPGD
	HPGDS
	HSD11B1
	HSD11B2
	HSD17B1
	HSD17B11
	HSD17B12
	HSD17B13
	HSD17B14
	HSD17B2
	HSD17B3
	HSD17B4
	HSD17B7
	HSD17B8
	HSD3B1
	HSD3B2
	HSD3B7
	HTD2
	IDI1
	IDI2
	INPP4A
	INPP4B
	INPP5D
	INPP5E
	INPP5F
	INPP5J
	INPP5K
	INPPL1
	INSIG1
	INSIG2
	KDSR
	KPNB1
	LBR
	LCLAT1
	LDLRAP1
	LGMN
	LHB
	LIPE
	LIPH
	LIPI
	LPCAT1
	LPCAT2
	LPCAT3
	LPCAT4
	LPGAT1
	LPIN1
	LPIN2
	LPIN3
	LRP2
	LSS
	LTA4H
	LTC4S
	MAPKAPK2
	MBOAT1
	MBOAT2
	MBOAT7
	MBTPS1
	MBTPS2
	MCAT
	MCEE
	ME1
	MECR
	MED1
	MED10
	MED11
	MED12
	MED13
	MED13L
	MED14
	MED15
	MED16
	MED17
	MED18
	MED19
	MED20
	MED21
	MED22
	MED23
	MED24
	MED25
	MED26
	MED27
	MED28
	MED29
	MED30
	MED31
	MED4
	MED6
	MED7
	MED8
	MED9
	MFSD2A
	MGLL
	MID1IP1
	MIGA1
	MIGA2
	MLYCD
	MMAA
	MMUT
	MOGAT1
	MOGAT2
	MOGAT3
	MORC2
	MSMO1
	MTF1
	MTM1
	MTMR1
	MTMR10
	MTMR12
	MTMR14
	MTMR2
	MTMR3
	MTMR4
	MTMR6
	MTMR7
	MTMR8
	MTMR9
	MVD
	MVK
	NCOA1
	NCOA2
	NCOA3
	NCOA6
	NCOR1
	NCOR2
	NDUFAB1
	NEU1
	NEU2
	NEU3
	NEU4
	NFYA
	NFYB
	NFYC
	NPAS2
	NR1D1
	NR1H2
	NR1H3
	NR1H4
	NRF1
	NSDHL
	NUDT19
	NUDT7
	OCRL
	OLAH
	ORMDL1
	ORMDL2
	ORMDL3
	OSBP
	OSBPL10
	OSBPL1A
	OSBPL2
	OSBPL3
	OSBPL5
	OSBPL6
	OSBPL7
	OSBPL8
	OSBPL9
	OXCT1
	OXCT2
	PCCA
	PCCB
	PCTP
	PCYT1A
	PCYT1B
	PCYT2
	PECR
	PEMT
	PEX11A
	PGS1
	PHOSPHO1
	PHYH
	PI4K2A
	PI4K2B
	PI4KA
	PI4KB
	PIAS4
	PIK3C2A
	PIK3C2B
	PIK3C2G
	PIK3C3
	PIK3CA
	PIK3CB
	PIK3CD
	PIK3CG
	PIK3R1
	PIK3R2
	PIK3R3
	PIK3R4
	PIK3R5
	PIK3R6
	PIKFYVE
	PIP4K2A
	PIP4K2B
	PIP4K2C
	PIP4P1
	PIP5K1A
	PIP5K1B
	PIP5K1C
	PISD
	PITPNB
	PITPNM1
	PITPNM2
	PITPNM3
	PLA1A
	PLA2G10
	PLA2G12A
	PLA2G15
	PLA2G1B
	PLA2G2A
	PLA2G2D
	PLA2G2E
	PLA2G2F
	PLA2G3
	PLA2G4A
	PLA2G4B
	PLA2G4C
	PLA2G4D
	PLA2G4E
	PLA2G4F
	PLA2G5
	PLA2G6
	PLA2R1
	PLAAT1
	PLAAT2
	PLAAT3
	PLAAT4
	PLAAT5
	PLB1
	PLBD1
	PLD1
	PLD2
	PLD3
	PLD4
	PLD6
	PLEKHA1
	PLEKHA2
	PLEKHA3
	PLEKHA4
	PLEKHA5
	PLEKHA6
	PLEKHA8
	PLIN1
	PLIN2
	PLIN3
	PLPP1
	PLPP2
	PLPP3
	PLPP6
	PMVK
	PNPLA2
	PNPLA3
	PNPLA4
	PNPLA5
	PNPLA6
	PNPLA7
	PNPLA8
	POMC
	PON1
	PON2
	PON3
	PPARA
	PPARD
	PPARG
	PPARGC1A
	PPARGC1B
	PPM1L
	PPP1CA
	PPP1CB
	PPP1CC
	PPT1
	PPT2
	PRKAA2
	PRKAB2
	PRKACA
	PRKACB
	PRKACG
	PRKAG2
	PRKD1
	PRKD2
	PRKD3
	PRXL2B
	PSAP
	PTDSS1
	PTDSS2
	PTEN
	PTGDS
	PTGES
	PTGES2
	PTGES3
	PTGIS
	PTGR1
	PTGR2
	PTGS1
	PTGS2
	PTPMT1
	PTPN13
	RAB14
	RAB4A
	RAB5A
	RAN
	RGL1
	RORA
	RUFY1
	RXRA
	RXRB
	SACM1L
	SAMD8
	SAR1B
	SBF1
	SBF2
	SC5D
	SCAP
	SCD
	SCD5
	SCP2
	SEC23A
	SEC24A
	SEC24B
	SEC24C
	SEC24D
	SELENOI
	SERPINA6
	SGMS1
	SGMS2
	SGPL1
	SGPP1
	SGPP2
	SIN3A
	SIN3B
	SLC10A1
	SLC10A2
	SLC22A5
	SLC25A1
	SLC25A17
	SLC25A20
	SLC27A1
	SLC27A2
	SLC27A3
	SLC27A5
	SLC44A1
	SLC44A2
	SLC44A3
	SLC44A4
	SLC44A5
	SLC51A
	SLC51B
	SLCO1A2
	SLCO1B1
	SLCO1B3
	SMARCD3
	SMPD1
	SMPD2
	SMPD3
	SMPD4
	SP1
	SPHK1
	SPHK2
	SPNS2
	SPTLC1
	SPTLC2
	SPTLC3
	SPTSSA
	SPTSSB
	SQLE
	SRD5A1
	SRD5A2
	SRD5A3
	SREBF1
	SREBF2
	STAR
	STARD10
	STARD3
	STARD3NL
	STARD4
	STARD5
	STARD6
	STARD7
	STS
	SULT2A1
	SUMF1
	SUMF2
	SUMO2
	SYNJ1
	SYNJ2
	TAFAZZIN
	TBL1X
	TBL1XR1
	TBXAS1
	TECR
	TECRL
	TGS1
	THEM4
	THEM5
	THRAP3
	THRSP
	TIAM2
	TM7SF2
	TMEM86B
	TNFAIP8
	TNFAIP8L1
	TNFAIP8L2
	TNFAIP8L3
	TNFRSF21
	TPTE
	TPTE2
	TRIB3
	TSPO
	TSPOAP1
	TXNRD1
	UBE2I
	UGCG
	UGT1A9
	UGT8
	VAC14
	VAPA
	VAPB
	VDR
	REACTOME_METABOLISM_OF_LIPIDS	REACTOME_FATTY_ACID_METABOLISM	REACTOME_METABOLISM_OF_STEROIDS	KEGG_FATTY_ACID_METABOLISM	KEGG_GLYCEROLIPID_METABOLISM	KEGG_GLYCEROPHOSPHOLIPID_METABOLISM	KEGG_SPHINGOLIPID_METABOLISM	REACTOME_GLYCOSPHINGOLIPID_METABOLISM	REACTOME_SPHINGOLIPID_METABOLISM	WP_LIPID_METABOLISM_PATHWAY	REACTOME_PHOSPHOLIPID_METABOLISM	REACTOME_KETONE_BODY_METABOLISM
	https://www.gsea-msigdb.org/gsea/msigdb/human/geneset/REACTOME_METABOLISM_OF_LIPIDS	https://www.gsea-msigdb.org/gsea/msigdb/human/geneset/REACTOME_FATTY_ACID_METABOLISM	https://www.gsea-msigdb.org/gsea/msigdb/human/geneset/REACTOME_METABOLISM_OF_STEROIDS	https://www.gsea-msigdb.org/gsea/msigdb/human/geneset/KEGG_FATTY_ACID_METABOLISM	https://www.gsea-msigdb.org/gsea/msigdb/human/geneset/KEGG_GLYCEROLIPID_METABOLISM	https://www.gsea-msigdb.org/gsea/msigdb/human/geneset/KEGG_GLYCEROPHOSPHOLIPID_METABOLISM	https://www.gsea-msigdb.org/gsea/msigdb/human/geneset/KEGG_SPHINGOLIPID_METABOLISM	https://www.gsea-msigdb.org/gsea/msigdb/human/geneset/REACTOME_GLYCOSPHINGOLIPID_METABOLISM	https://www.gsea-msigdb.org/gsea/msigdb/human/geneset/REACTOME_SPHINGOLIPID_METABOLISM	https://www.gsea-msigdb.org/gsea/msigdb/human/geneset/WP_LIPID_METABOLISM_PATHWAY	https://www.gsea-msigdb.org/gsea/msigdb/human/geneset/REACTOME_PHOSPHOLIPID_METABOLISM	https://www.gsea-msigdb.org/gsea/msigdb/human/geneset/REACTOME_KETONE_BODY_METABOLISM
	AACS	ABCC1	ABCB11	ACAA1	AGK	ACHE	ACER1	ARSA	ACER1	ABHD5	ABHD3	AACS
	ABCA1	ABCD1	ABCC3	ACAA2	AGPAT1	ADPRM	ACER2	ARSB	ACER2	ACACA	ABHD4	ACAT1
	ABCB11	ACAA1	ACACA	ACADL	AGPAT2	AGPAT1	ACER3	ARSD	ACER3	ACLY	ACHE	ACSS3
	ABCB4	ACAA2	ACACB	ACADM	AGPAT3	AGPAT2	ARSA	ARSF	ALDH3A2	ACSBG1	ACP6	BDH1
	ABCC1	ACACA	ACAT2	ACADS	AGPAT4	AGPAT3	ASAH1	ARSG	ALDH3B1	ACSS2	AGK	BDH2
	ABCC3	ACACB	ACOT8	ACADSB	AKR1A1	AGPAT4	ASAH2	ARSH	ALDH3B2	AKT1	AGPAT1	HMGCL
	ABCD1	ACAD10	ACOX2	ACADVL	AKR1B1	CDIPT	B4GALT6	ARSI	ARSA	AKT2	AGPAT2	HMGCLL1
	ABHD3	ACAD11	AKR1B1	ACAT1	ALDH1B1	CDS1	CERK	ARSJ	ARSB	AKT3	AGPAT3	HMGCS2
	ABHD4	ACADL	AKR1B15	ACAT2	ALDH2	CDS2	DEGS1	ARSK	ARSD	BCKDHA	AGPAT4	OXCT1
	ABHD5	ACADM	AKR1C1	ACOX1	ALDH3A2	CHAT	DEGS2	ARSL	ARSF	FASN	AGPAT5	OXCT2
	ACAA1	ACADS	AKR1C2	ACOX3	ALDH7A1	CHKA	ENPP7	ASAH1	ARSG	HILPDA	ALPI
	ACAA2	ACADVL	AKR1C3	ACSL1	ALDH9A1	CHKB	GAL3ST1	ASAH2	ARSH	LIPE	ARF1
	ACACA	ACBD4	AKR1C4	ACSL3	AWAT2	CHPT1	GALC	B3GALNT1	ARSI	PDHA1	ARF3
	ACACB	ACBD5	AKR1D1	ACSL4	CEL	CRLS1	GBA1	B4GALNT1	ARSJ	PLIN1	AWAT2
	ACAD10	ACBD6	ALB	ACSL5	DGAT1	DGKA	GLA	CERK	ARSK	PNPLA2	BCHE
	ACAD11	ACBD7	AMACR	ACSL6	DGAT2	DGKB	GLB1	CPTP	ARSL	PRKAA1	BMX
	ACADL	ACLY	ARV1	ADH1A	DGKA	DGKD	KDSR	CTSA	ASAH1	PRKAA2	CDIPT
	ACADM	ACOT1	BAAT	ADH1B	DGKB	DGKE	NEU1	ENPP7	ASAH2	PRKAB1	CDS1
	ACADS	ACOT11	CARM1	ADH1C	DGKD	DGKG	NEU2	ESYT1	B3GALNT1	PRKAB2	CDS2
	ACADVL	ACOT12	CGA	ADH4	DGKE	DGKH	NEU3	ESYT2	B4GALNT1	PRKACA	CEPT1
	ACAT1	ACOT13	CH25H	ADH5	DGKG	DGKI	NEU4	ESYT3	CERK	PRKACB	CHAT
	ACAT2	ACOT2	CHD9	ADH6	DGKH	DGKQ	PLPP1	GALC	CERS1	PRKACG	CHKA
	ACBD4	ACOT4	CREBBP	ADH7	DGKI	DGKZ	PLPP2	GBA1	CERS2	PRKAG1	CHKB
	ACBD5	ACOT6	CUBN	ALDH1B1	DGKQ	ETNK1	PLPP3	GBA2	CERS3	PRKAG2	CHPT1
	ACBD6	ACOT7	CYP11A1	ALDH2	DGKZ	ETNK2	SGMS1	GLA	CERS4	PRKAG3	CPNE1
	ACBD7	ACOT8	CYP11B1	ALDH3A2	GK	GNPAT	SGMS2	GLB1	CERS5	PRKAR1A	CPNE3
	ACER1	ACOT9	CYP11B2	ALDH7A1	GK2	GPAM	SGPL1	GLB1L	CERS6	PRKAR1B	CPNE6
	ACER2	ACOX1	CYP17A1	ALDH9A1	GLA	GPAT2	SGPP1	GLTP	CERT1	PRKAR2A	CPNE7
	ACER3	ACOX2	CYP19A1	CPT1A	GLYCTK	GPAT3	SGPP2	GM2A	CPTP	PRKAR2B	CRLS1
	ACHE	ACOX3	CYP21A2	CPT1B	GPAM	GPAT4	SMPD1	HEXA	CSNK1G2		CSNK2A1
	ACLY	ACOXL	CYP24A1	CPT1C	GPAT2	GPD1	SMPD2	HEXB	CTSA		CSNK2A2
	ACOT1	ACSBG1	CYP27A1	CPT2	GPAT3	GPD1L	SMPD3	NEU1	DEGS1		CSNK2B
	ACOT11	ACSBG2	CYP27B1	CYP4A11	GPAT4	GPD2	SMPD4	NEU2	DEGS2		DDHD1
	ACOT12	ACSF2	CYP2R1	CYP4A22	LCLAT1	JMJD7-PLA2G4B	SPHK1	NEU3	ENPP7		DDHD2
	ACOT13	ACSF3	CYP39A1	ECHS1	LIPC	LCAT	SPHK2	NEU4	ESYT1		DGAT1
	ACOT2	ACSL1	CYP46A1	ECI1	LIPF	LCLAT1	SPTLC1	PSAP	ESYT2		DGAT2
	ACOT4	ACSL3	CYP51A1	ECI2	LIPG	LPCAT1	SPTLC2	SMPD1	ESYT3		DGAT2L6
	ACOT6	ACSL4	CYP7A1	EHHADH	LPL	LPCAT2	UGCG	SMPD2	FA2H		ENPP6
	ACOT7	ACSL5	CYP7B1	GCDH	MBOAT1	LPCAT3	UGT8	SMPD3	GALC		ETNK1
	ACOT8	ACSL6	CYP8B1	HADH	MBOAT2	LPCAT4		SMPD4	GBA1		ETNK2
	ACOT9	ACSM3	DHCR24	HADHA	MGLL	LPGAT1		STS	GBA2		ETNPPL
	ACOX1	ACSM6	DHCR7	HADHB	PLPP1	LYPLA1		SUMF1	GLA		FIG4
	ACOX2	AKR1C3	EBP		PLPP2	LYPLA2		SUMF2	GLB1		GDE1
	ACOX3	ALDH3A2	ELOVL6		PLPP3	MBOAT1		UGCG	GLB1L		GDPD1
	ACOXL	ALOX12	FABP6		PNLIP	MBOAT2		UGT8	GLTP		GDPD3
	ACP6	ALOX12B	FASN		PNLIPRP1	MBOAT7			GM2A		GDPD5
	ACSBG1	ALOX15	FDFT1		PNLIPRP2	PCYT1A			HEXA		GNPAT
	ACSBG2	ALOX15B	FDPS		PNPLA3	PCYT1B			HEXB		GPAM
	ACSF2	ALOX5	FDX1		TKFC	PCYT2			KDSR		GPAT2
	ACSF3	ALOX5AP	FDX2			PEMT			NEU1		GPAT3
	ACSL1	ALOXE3	FDXR			PGS1			NEU2		GPAT4
	ACSL3	AMACR	GC			PHOSPHO1			NEU3		GPCPD1
	ACSL4	AWAT1	GGPS1			PISD			NEU4		GPD1
	ACSL5	CBR1	GPAM			PLA2G10			ORMDL1		GPD1L
	ACSL6	CBR4	HELZ2			PLA2G12A			ORMDL2		GPD2
	ACSM3	CPT1A	HMGCR			PLA2G12B			ORMDL3		HADHA
	ACSM6	CPT1B	HMGCS1			PLA2G15			OSBP		HADHB
	ACSS3	CPT2	HSD11B1			PLA2G1B			PLPP1		INPP4A
	AGK	CRAT	HSD11B2			PLA2G2A			PLPP2		INPP4B
	AGMO	CROT	HSD17B1			PLA2G2C			PLPP3		INPP5D
	AGPAT1	CYP1A1	HSD17B11			PLA2G2D			PPM1L		INPP5E
	AGPAT2	CYP1A2	HSD17B12			PLA2G2E			PRKD1		INPP5F
	AGPAT3	CYP1B1	HSD17B14			PLA2G2F			PRKD2		INPP5J
	AGPAT4	CYP2C19	HSD17B2			PLA2G3			PRKD3		INPP5K
	AGPAT5	CYP2C8	HSD17B3			PLA2G4A			PSAP		INPPL1
	AGPS	CYP2C9	HSD17B4			PLA2G4B			SAMD8		LCLAT1
	AGT	CYP2J2	HSD17B7			PLA2G4E			SGMS1		LIPH
	AHR	CYP2U1	HSD3B1			PLA2G5			SGMS2		LIPI
	AKR1B1	CYP4A11	HSD3B2			PLA2G6			SGPL1		LPCAT1
	AKR1B15	CYP4A22	HSD3B7			PLD1			SGPP1		LPCAT2
	AKR1C1	CYP4B1	IDI1			PLD2			SGPP2		LPCAT3
	AKR1C2	CYP4F11	IDI2			PLPP1			SMPD1		LPCAT4
	AKR1C3	CYP4F2	INSIG1			PLPP2			SMPD2		LPGAT1
	AKR1C4	CYP4F22	INSIG2			PLPP3			SMPD3		LPIN1
	AKR1D1	CYP4F3	KPNB1			PTDSS1			SMPD4		LPIN2
	ALAS1	CYP4F8	LBR			PTDSS2			SPHK1		LPIN3
	ALB	CYP8B1	LDLRAP1			TAFAZZIN			SPHK2		MBOAT1
	ALDH3A2	DBI	LGMN						SPNS2		MBOAT2
	ALDH3B1	DECR1	LHB						SPTLC1		MBOAT7
	ALDH3B2	DECR2	LRP2						SPTLC2		MFSD2A
	ALOX12	DPEP1	LSS						SPTLC3		MGLL
	ALOX12B	DPEP2	MBTPS1						SPTSSA		MIGA1
	ALOX15	DPEP3	MBTPS2						SPTSSB		MIGA2
	ALOX15B	ECHS1	MED1						STS		MTM1
	ALOX5	ECI1	MSMO1						SUMF1		MTMR1
	ALOX5AP	ECI2	MTF1						SUMF2		MTMR10
	ALOXE3	EHHADH	MVD						UGCG		MTMR12
	ALPI	ELOVL1	MVK						UGT8		MTMR14
	AMACR	ELOVL2	NCOA1						VAPA		MTMR2
	ANGPTL4	ELOVL3	NCOA2						VAPB		MTMR3
	ANKRD1	ELOVL4	NCOA6								MTMR4
	APOA1	ELOVL5	NFYA								MTMR6
	APOA2	ELOVL6	NFYB								MTMR7
	APOA5	ELOVL7	NFYC								MTMR8
	ARF1	EPHX2	NR1H4								MTMR9
	ARF3	FAAH	NSDHL								OCRL
	ARNT	FAAH2	OSBP								OSBPL10
	ARNT2	FADS1	OSBPL1A								OSBPL5
	ARSA	FADS2	OSBPL2								OSBPL8
	ARSB	FASN	OSBPL3								PCTP
	ARSD	GGT1	OSBPL6								PCYT1A
	ARSF	GGT5	OSBPL7								PCYT1B
	ARSG	GPX1	OSBPL9								PCYT2
	ARSH	GPX2	PIAS4								PEMT
	ARSI	GPX4	PLPP6								PGS1
	ARSJ	HACD1	PMVK								PHOSPHO1
	ARSK	HACD2	POMC								PI4K2A
	ARSL	HACD3	PPARA								PI4K2B
	ARV1	HACD4	PTGIS								PI4KA
	ASAH1	HACL1	RAN								PI4KB
	ASAH2	HADH	RXRA								PIK3C2A
	AWAT1	HADHA	SAR1B								PIK3C2B
	AWAT2	HADHB	SC5D								PIK3C2G
	B3GALNT1	HAO2	SCAP								PIK3C3
	B4GALNT1	HPGD	SCD								PIK3CA
	BAAT	HPGDS	SCP2								PIK3CB
	BCHE	HSD17B12	SEC23A								PIK3CD
	BDH1	HSD17B3	SEC24A								PIK3CG
	BDH2	HSD17B4	SEC24B								PIK3R1
	BMAL1	HSD17B8	SEC24C								PIK3R2
	BMX	HTD2	SEC24D								PIK3R3
	CARM1	LTA4H	SERPINA6								PIK3R4
	CAV1	LTC4S	SLC10A1								PIK3R5
	CBR1	MAPKAPK2	SLC10A2								PIK3R6
	CBR4	MCAT	SLC27A2								PIKFYVE
	CCNC	MCEE	SLC27A5								PIP4K2A
	CD36	MECR	SLC51A								PIP4K2B
	CDIPT	MID1IP1	SLC51B								PIP4K2C
	CDK19	MLYCD	SLCO1A2								PIP4P1
	CDK8	MMAA	SLCO1B1								PIP5K1A
	CDS1	MMUT	SLCO1B3								PIP5K1B
	CDS2	MORC2	SMARCD3								PIP5K1C
	CEPT1	NDUFAB1	SP1								PISD
	CERK	NUDT19	SQLE								PITPNB
	CERS1	NUDT7	SRD5A1								PITPNM1
	CERS2	OLAH	SRD5A2								PITPNM2
	CERS3	PCCA	SRD5A3								PITPNM3
	CERS4	PCCB	SREBF1								PLA1A
	CERS5	PCTP	SREBF2								PLA2G10
	CERS6	PECR	STAR								PLA2G12A
	CERT1	PHYH	STARD3								PLA2G15
	CGA	PLA2G4A	STARD3NL								PLA2G1B
	CH25H	PON1	STARD4								PLA2G2A
	CHAT	PON2	STARD5								PLA2G2D
	CHD9	PON3	STARD6								PLA2G2E
	CHKA	PPARD	SUMO2								PLA2G2F
	CHKB	PPT1	TBL1X								PLA2G3
	CHPT1	PPT2	TBL1XR1								PLA2G4A
	CIDEA	PRKAA2	TGS1								PLA2G4B
	CIDEC	PRKAB2	TM7SF2								PLA2G4C
	CLOCK	PRKAG2	TSPO								PLA2G4D
	CPNE1	PRXL2B	TSPOAP1								PLA2G4E
	CPNE3	PTGDS	UBE2I								PLA2G4F
	CPNE6	PTGES	VDR								PLA2G5
	CPNE7	PTGES2									PLA2G6
	CPT1A	PTGES3									PLA2R1
	CPT1B	PTGIS									PLAAT1
	CPT2	PTGR1									PLAAT2
	CPTP	PTGR2									PLAAT3
	CRAT	PTGS1									PLAAT4
	CREBBP	PTGS2									PLAAT5
	CRLS1	RXRA									PLB1
	CROT	SCD									PLBD1
	CSNK1G2	SCD5									PLD1
	CSNK2A1	SCP2									PLD2
	CSNK2A2	SLC22A5									PLD3
	CSNK2B	SLC25A1									PLD4
	CTSA	SLC25A17									PLD6
	CUBN	SLC25A20									PLEKHA1
	CYP11A1	SLC27A2									PLEKHA2
	CYP11B1	SLC27A3									PLEKHA3
	CYP11B2	TBXAS1									PLEKHA4
	CYP17A1	TECR									PLEKHA5
	CYP19A1	TECRL									PLEKHA6
	CYP1A1	THEM4									PLEKHA8
	CYP1A2	THEM5									PNPLA2
	CYP1B1	THRSP									PNPLA3
	CYP21A2										PNPLA6
	CYP24A1										PNPLA7
	CYP27A1										PNPLA8
	CYP27B1										PTDSS1
	CYP2C19										PTDSS2
	CYP2C8										PTEN
	CYP2C9										PTPMT1
	CYP2D6										PTPN13
	CYP2E1										RAB14
	CYP2J2										RAB4A
	CYP2R1										RAB5A
	CYP2U1										RUFY1
	CYP39A1										SACM1L
	CYP3A4										SBF1
	CYP46A1										SBF2
	CYP4A11										SELENOI
	CYP4A22										SLC44A1
	CYP4B1										SLC44A2
	CYP4F11										SLC44A3
	CYP4F2										SLC44A4
	CYP4F22										SLC44A5
	CYP4F3										STARD10
	CYP4F8										STARD7
	CYP51A1										SYNJ1
	CYP7A1										SYNJ2
	CYP7B1										TAFAZZIN
	CYP8B1										TMEM86B
	DBI										TNFAIP8
	DDHD1										TNFAIP8L1
	DDHD2										TNFAIP8L2
	DECR1										TNFAIP8L3
	DECR2										TPTE
	DEGS1										TPTE2
	DEGS2										VAC14
	DGAT1
	DGAT2
	DGAT2L6
	DHCR24
	DHCR7
	DHRS7B
	DPEP1
	DPEP2
	DPEP3
	EBP
	ECHS1
	ECI1
	ECI2
	EHHADH
	ELOVL1
	ELOVL2
	ELOVL3
	ELOVL4
	ELOVL5
	ELOVL6
	ELOVL7
	ENPP6
	ENPP7
	EP300
	EPHX2
	ESRRA
	ESYT1
	ESYT2
	ESYT3
	ETNK1
	ETNK2
	ETNPPL
	FA2H
	FAAH
	FAAH2
	FABP1
	FABP12
	FABP2
	FABP3
	FABP4
	FABP5
	FABP6
	FABP7
	FABP9
	FADS1
	FADS2
	FAM120B
	FAR1
	FAR2
	FASN
	FDFT1
	FDPS
	FDX1
	FDX2
	FDXR
	FHL2
	FIG4
	FITM1
	FITM2
	G0S2
	GALC
	GBA1
	GBA2
	GC
	GDE1
	GDPD1
	GDPD3
	GDPD5
	GGPS1
	GGT1
	GGT5
	GK
	GK2
	GK3P
	GLA
	GLB1
	GLB1L
	GLIPR1
	GLTP
	GM2A
	GNPAT
	GPAM
	GPAT2
	GPAT3
	GPAT4
	GPCPD1
	GPD1
	GPD1L
	GPD2
	GPS2
	GPX1
	GPX2
	GPX4
	GRHL1
	GSTM4
	HACD1
	HACD2
	HACD3
	HACD4
	HACL1
	HADH
	HADHA
	HADHB
	HAO2
	HDAC3
	HELZ2
	HEXA
	HEXB
	HILPDA
	HMGCL
	HMGCLL1
	HMGCR
	HMGCS1
	HMGCS2
	HPGD
	HPGDS
	HSD11B1
	HSD11B2
	HSD17B1
	HSD17B11
	HSD17B12
	HSD17B13
	HSD17B14
	HSD17B2
	HSD17B3
	HSD17B4
	HSD17B7
	HSD17B8
	HSD3B1
	HSD3B2
	HSD3B7
	HTD2
	IDI1
	IDI2
	INPP4A
	INPP4B
	INPP5D
	INPP5E
	INPP5F
	INPP5J
	INPP5K
	INPPL1
	INSIG1
	INSIG2
	KDSR
	KPNB1
	LBR
	LCLAT1
	LDLRAP1
	LGMN
	LHB
	LIPE
	LIPH
	LIPI
	LPCAT1
	LPCAT2
	LPCAT3
	LPCAT4
	LPGAT1
	LPIN1
	LPIN2
	LPIN3
	LRP2
	LSS
	LTA4H
	LTC4S
	MAPKAPK2
	MBOAT1
	MBOAT2
	MBOAT7
	MBTPS1
	MBTPS2
	MCAT
	MCEE
	ME1
	MECR
	MED1
	MED10
	MED11
	MED12
	MED13
	MED13L
	MED14
	MED15
	MED16
	MED17
	MED18
	MED19
	MED20
	MED21
	MED22
	MED23
	MED24
	MED25
	MED26
	MED27
	MED28
	MED29
	MED30
	MED31
	MED4
	MED6
	MED7
	MED8
	MED9
	MFSD2A
	MGLL
	MID1IP1
	MIGA1
	MIGA2
	MLYCD
	MMAA
	MMUT
	MOGAT1
	MOGAT2
	MOGAT3
	MORC2
	MSMO1
	MTF1
	MTM1
	MTMR1
	MTMR10
	MTMR12
	MTMR14
	MTMR2
	MTMR3
	MTMR4
	MTMR6
	MTMR7
	MTMR8
	MTMR9
	MVD
	MVK
	NCOA1
	NCOA2
	NCOA3
	NCOA6
	NCOR1
	NCOR2
	NDUFAB1
	NEU1
	NEU2
	NEU3
	NEU4
	NFYA
	NFYB
	NFYC
	NPAS2
	NR1D1
	NR1H2
	NR1H3
	NR1H4
	NRF1
	NSDHL
	NUDT19
	NUDT7
	OCRL
	OLAH
	ORMDL1
	ORMDL2
	ORMDL3
	OSBP
	OSBPL10
	OSBPL1A
	OSBPL2
	OSBPL3
	OSBPL5
	OSBPL6
	OSBPL7
	OSBPL8
	OSBPL9
	OXCT1
	OXCT2
	PCCA
	PCCB
	PCTP
	PCYT1A
	PCYT1B
	PCYT2
	PECR
	PEMT
	PEX11A
	PGS1
	PHOSPHO1
	PHYH
	PI4K2A
	PI4K2B
	PI4KA
	PI4KB
	PIAS4
	PIK3C2A
	PIK3C2B
	PIK3C2G
	PIK3C3
	PIK3CA
	PIK3CB
	PIK3CD
	PIK3CG
	PIK3R1
	PIK3R2
	PIK3R3
	PIK3R4
	PIK3R5
	PIK3R6
	PIKFYVE
	PIP4K2A
	PIP4K2B
	PIP4K2C
	PIP4P1
	PIP5K1A
	PIP5K1B
	PIP5K1C
	PISD
	PITPNB
	PITPNM1
	PITPNM2
	PITPNM3
	PLA1A
	PLA2G10
	PLA2G12A
	PLA2G15
	PLA2G1B
	PLA2G2A
	PLA2G2D
	PLA2G2E
	PLA2G2F
	PLA2G3
	PLA2G4A
	PLA2G4B
	PLA2G4C
	PLA2G4D
	PLA2G4E
	PLA2G4F
	PLA2G5
	PLA2G6
	PLA2R1
	PLAAT1
	PLAAT2
	PLAAT3
	PLAAT4
	PLAAT5
	PLB1
	PLBD1
	PLD1
	PLD2
	PLD3
	PLD4
	PLD6
	PLEKHA1
	PLEKHA2
	PLEKHA3
	PLEKHA4
	PLEKHA5
	PLEKHA6
	PLEKHA8
	PLIN1
	PLIN2
	PLIN3
	PLPP1
	PLPP2
	PLPP3
	PLPP6
	PMVK
	PNPLA2
	PNPLA3
	PNPLA4
	PNPLA5
	PNPLA6
	PNPLA7
	PNPLA8
	POMC
	PON1
	PON2
	PON3
	PPARA
	PPARD
	PPARG
	PPARGC1A
	PPARGC1B
	PPM1L
	PPP1CA
	PPP1CB
	PPP1CC
	PPT1
	PPT2
	PRKAA2
	PRKAB2
	PRKACA
	PRKACB
	PRKACG
	PRKAG2
	PRKD1
	PRKD2
	PRKD3
	PRXL2B
	PSAP
	PTDSS1
	PTDSS2
	PTEN
	PTGDS
	PTGES
	PTGES2
	PTGES3
	PTGIS
	PTGR1
	PTGR2
	PTGS1
	PTGS2
	PTPMT1
	PTPN13
	RAB14
	RAB4A
	RAB5A
	RAN
	RGL1
	RORA
	RUFY1
	RXRA
	RXRB
	SACM1L
	SAMD8
	SAR1B
	SBF1
	SBF2
	SC5D
	SCAP
	SCD
	SCD5
	SCP2
	SEC23A
	SEC24A
	SEC24B
	SEC24C
	SEC24D
	SELENOI
	SERPINA6
	SGMS1
	SGMS2
	SGPL1
	SGPP1
	SGPP2
	SIN3A
	SIN3B
	SLC10A1
	SLC10A2
	SLC22A5
	SLC25A1
	SLC25A17
	SLC25A20
	SLC27A1
	SLC27A2
	SLC27A3
	SLC27A5
	SLC44A1
	SLC44A2
	SLC44A3
	SLC44A4
	SLC44A5
	SLC51A
	SLC51B
	SLCO1A2
	SLCO1B1
	SLCO1B3
	SMARCD3
	SMPD1
	SMPD2
	SMPD3
	SMPD4
	SP1
	SPHK1
	SPHK2
	SPNS2
	SPTLC1
	SPTLC2
	SPTLC3
	SPTSSA
	SPTSSB
	SQLE
	SRD5A1
	SRD5A2
	SRD5A3
	SREBF1
	SREBF2
	STAR
	STARD10
	STARD3
	STARD3NL
	STARD4
	STARD5
	STARD6
	STARD7
	STS
	SULT2A1
	SUMF1
	SUMF2
	SUMO2
	SYNJ1
	SYNJ2
	TAFAZZIN
	TBL1X
	TBL1XR1
	TBXAS1
	TECR
	TECRL
	TGS1
	THEM4
	THEM5
	THRAP3
	THRSP
	TIAM2
	TM7SF2
	TMEM86B
	TNFAIP8
	TNFAIP8L1
	TNFAIP8L2
	TNFAIP8L3
	TNFRSF21
	TPTE
	TPTE2
	TRIB3
	TSPO
	TSPOAP1
	TXNRD1
	UBE2I
	UGCG
	UGT1A9
	UGT8
	VAC14
	VAPA
	VAPB
	VDR
	REACTOME_METABOLISM_OF_LIPIDS	REACTOME_FATTY_ACID_METABOLISM	REACTOME_METABOLISM_OF_STEROIDS	KEGG_FATTY_ACID_METABOLISM	KEGG_GLYCEROLIPID_METABOLISM	KEGG_GLYCEROPHOSPHOLIPID_METABOLISM	KEGG_SPHINGOLIPID_METABOLISM	REACTOME_GLYCOSPHINGOLIPID_METABOLISM	REACTOME_SPHINGOLIPID_METABOLISM	WP_LIPID_METABOLISM_PATHWAY	REACTOME_PHOSPHOLIPID_METABOLISM	REACTOME_KETONE_BODY_METABOLISM
	https://www.gsea-msigdb.org/gsea/msigdb/human/geneset/REACTOME_METABOLISM_OF_LIPIDS	https://www.gsea-msigdb.org/gsea/msigdb/human/geneset/REACTOME_FATTY_ACID_METABOLISM	https://www.gsea-msigdb.org/gsea/msigdb/human/geneset/REACTOME_METABOLISM_OF_STEROIDS	https://www.gsea-msigdb.org/gsea/msigdb/human/geneset/KEGG_FATTY_ACID_METABOLISM	https://www.gsea-msigdb.org/gsea/msigdb/human/geneset/KEGG_GLYCEROLIPID_METABOLISM	https://www.gsea-msigdb.org/gsea/msigdb/human/geneset/KEGG_GLYCEROPHOSPHOLIPID_METABOLISM	https://www.gsea-msigdb.org/gsea/msigdb/human/geneset/KEGG_SPHINGOLIPID_METABOLISM	https://www.gsea-msigdb.org/gsea/msigdb/human/geneset/REACTOME_GLYCOSPHINGOLIPID_METABOLISM	https://www.gsea-msigdb.org/gsea/msigdb/human/geneset/REACTOME_SPHINGOLIPID_METABOLISM	https://www.gsea-msigdb.org/gsea/msigdb/human/geneset/WP_LIPID_METABOLISM_PATHWAY	https://www.gsea-msigdb.org/gsea/msigdb/human/geneset/REACTOME_PHOSPHOLIPID_METABOLISM	https://www.gsea-msigdb.org/gsea/msigdb/human/geneset/REACTOME_KETONE_BODY_METABOLISM
	AACS	ABCC1	ABCB11	ACAA1	AGK	ACHE	ACER1	ARSA	ACER1	ABHD5	ABHD3	AACS
	ABCA1	ABCD1	ABCC3	ACAA2	AGPAT1	ADPRM	ACER2	ARSB	ACER2	ACACA	ABHD4	ACAT1
	ABCB11	ACAA1	ACACA	ACADL	AGPAT2	AGPAT1	ACER3	ARSD	ACER3	ACLY	ACHE	ACSS3
	ABCB4	ACAA2	ACACB	ACADM	AGPAT3	AGPAT2	ARSA	ARSF	ALDH3A2	ACSBG1	ACP6	BDH1
	ABCC1	ACACA	ACAT2	ACADS	AGPAT4	AGPAT3	ASAH1	ARSG	ALDH3B1	ACSS2	AGK	BDH2
	ABCC3	ACACB	ACOT8	ACADSB	AKR1A1	AGPAT4	ASAH2	ARSH	ALDH3B2	AKT1	AGPAT1	HMGCL
	ABCD1	ACAD10	ACOX2	ACADVL	AKR1B1	CDIPT	B4GALT6	ARSI	ARSA	AKT2	AGPAT2	HMGCLL1
	ABHD3	ACAD11	AKR1B1	ACAT1	ALDH1B1	CDS1	CERK	ARSJ	ARSB	AKT3	AGPAT3	HMGCS2
	ABHD4	ACADL	AKR1B15	ACAT2	ALDH2	CDS2	DEGS1	ARSK	ARSD	BCKDHA	AGPAT4	OXCT1
	ABHD5	ACADM	AKR1C1	ACOX1	ALDH3A2	CHAT	DEGS2	ARSL	ARSF	FASN	AGPAT5	OXCT2
	ACAA1	ACADS	AKR1C2	ACOX3	ALDH7A1	CHKA	ENPP7	ASAH1	ARSG	HILPDA	ALPI
	ACAA2	ACADVL	AKR1C3	ACSL1	ALDH9A1	CHKB	GAL3ST1	ASAH2	ARSH	LIPE	ARF1
	ACACA	ACBD4	AKR1C4	ACSL3	AWAT2	CHPT1	GALC	B3GALNT1	ARSI	PDHA1	ARF3
	ACACB	ACBD5	AKR1D1	ACSL4	CEL	CRLS1	GBA1	B4GALNT1	ARSJ	PLIN1	AWAT2
	ACAD10	ACBD6	ALB	ACSL5	DGAT1	DGKA	GLA	CERK	ARSK	PNPLA2	BCHE
	ACAD11	ACBD7	AMACR	ACSL6	DGAT2	DGKB	GLB1	CPTP	ARSL	PRKAA1	BMX
	ACADL	ACLY	ARV1	ADH1A	DGKA	DGKD	KDSR	CTSA	ASAH1	PRKAA2	CDIPT
	ACADM	ACOT1	BAAT	ADH1B	DGKB	DGKE	NEU1	ENPP7	ASAH2	PRKAB1	CDS1
	ACADS	ACOT11	CARM1	ADH1C	DGKD	DGKG	NEU2	ESYT1	B3GALNT1	PRKAB2	CDS2
	ACADVL	ACOT12	CGA	ADH4	DGKE	DGKH	NEU3	ESYT2	B4GALNT1	PRKACA	CEPT1
	ACAT1	ACOT13	CH25H	ADH5	DGKG	DGKI	NEU4	ESYT3	CERK	PRKACB	CHAT
	ACAT2	ACOT2	CHD9	ADH6	DGKH	DGKQ	PLPP1	GALC	CERS1	PRKACG	CHKA
	ACBD4	ACOT4	CREBBP	ADH7	DGKI	DGKZ	PLPP2	GBA1	CERS2	PRKAG1	CHKB
	ACBD5	ACOT6	CUBN	ALDH1B1	DGKQ	ETNK1	PLPP3	GBA2	CERS3	PRKAG2	CHPT1
	ACBD6	ACOT7	CYP11A1	ALDH2	DGKZ	ETNK2	SGMS1	GLA	CERS4	PRKAG3	CPNE1
	ACBD7	ACOT8	CYP11B1	ALDH3A2	GK	GNPAT	SGMS2	GLB1	CERS5	PRKAR1A	CPNE3
	ACER1	ACOT9	CYP11B2	ALDH7A1	GK2	GPAM	SGPL1	GLB1L	CERS6	PRKAR1B	CPNE6
	ACER2	ACOX1	CYP17A1	ALDH9A1	GLA	GPAT2	SGPP1	GLTP	CERT1	PRKAR2A	CPNE7
	ACER3	ACOX2	CYP19A1	CPT1A	GLYCTK	GPAT3	SGPP2	GM2A	CPTP	PRKAR2B	CRLS1
	ACHE	ACOX3	CYP21A2	CPT1B	GPAM	GPAT4	SMPD1	HEXA	CSNK1G2		CSNK2A1
	ACLY	ACOXL	CYP24A1	CPT1C	GPAT2	GPD1	SMPD2	HEXB	CTSA		CSNK2A2
	ACOT1	ACSBG1	CYP27A1	CPT2	GPAT3	GPD1L	SMPD3	NEU1	DEGS1		CSNK2B
	ACOT11	ACSBG2	CYP27B1	CYP4A11	GPAT4	GPD2	SMPD4	NEU2	DEGS2		DDHD1
	ACOT12	ACSF2	CYP2R1	CYP4A22	LCLAT1	JMJD7-PLA2G4B	SPHK1	NEU3	ENPP7		DDHD2
	ACOT13	ACSF3	CYP39A1	ECHS1	LIPC	LCAT	SPHK2	NEU4	ESYT1		DGAT1
	ACOT2	ACSL1	CYP46A1	ECI1	LIPF	LCLAT1	SPTLC1	PSAP	ESYT2		DGAT2
	ACOT4	ACSL3	CYP51A1	ECI2	LIPG	LPCAT1	SPTLC2	SMPD1	ESYT3		DGAT2L6
	ACOT6	ACSL4	CYP7A1	EHHADH	LPL	LPCAT2	UGCG	SMPD2	FA2H		ENPP6
	ACOT7	ACSL5	CYP7B1	GCDH	MBOAT1	LPCAT3	UGT8	SMPD3	GALC		ETNK1
	ACOT8	ACSL6	CYP8B1	HADH	MBOAT2	LPCAT4		SMPD4	GBA1		ETNK2
	ACOT9	ACSM3	DHCR24	HADHA	MGLL	LPGAT1		STS	GBA2		ETNPPL
	ACOX1	ACSM6	DHCR7	HADHB	PLPP1	LYPLA1		SUMF1	GLA		FIG4
	ACOX2	AKR1C3	EBP		PLPP2	LYPLA2		SUMF2	GLB1		GDE1
	ACOX3	ALDH3A2	ELOVL6		PLPP3	MBOAT1		UGCG	GLB1L		GDPD1
	ACOXL	ALOX12	FABP6		PNLIP	MBOAT2		UGT8	GLTP		GDPD3
	ACP6	ALOX12B	FASN		PNLIPRP1	MBOAT7			GM2A		GDPD5
	ACSBG1	ALOX15	FDFT1		PNLIPRP2	PCYT1A			HEXA		GNPAT
	ACSBG2	ALOX15B	FDPS		PNPLA3	PCYT1B			HEXB		GPAM
	ACSF2	ALOX5	FDX1		TKFC	PCYT2			KDSR		GPAT2
	ACSF3	ALOX5AP	FDX2			PEMT			NEU1		GPAT3
	ACSL1	ALOXE3	FDXR			PGS1			NEU2		GPAT4
	ACSL3	AMACR	GC			PHOSPHO1			NEU3		GPCPD1
	ACSL4	AWAT1	GGPS1			PISD			NEU4		GPD1
	ACSL5	CBR1	GPAM			PLA2G10			ORMDL1		GPD1L
	ACSL6	CBR4	HELZ2			PLA2G12A			ORMDL2		GPD2
	ACSM3	CPT1A	HMGCR			PLA2G12B			ORMDL3		HADHA
	ACSM6	CPT1B	HMGCS1			PLA2G15			OSBP		HADHB
	ACSS3	CPT2	HSD11B1			PLA2G1B			PLPP1		INPP4A
	AGK	CRAT	HSD11B2			PLA2G2A			PLPP2		INPP4B
	AGMO	CROT	HSD17B1			PLA2G2C			PLPP3		INPP5D
	AGPAT1	CYP1A1	HSD17B11			PLA2G2D			PPM1L		INPP5E
	AGPAT2	CYP1A2	HSD17B12			PLA2G2E			PRKD1		INPP5F
	AGPAT3	CYP1B1	HSD17B14			PLA2G2F			PRKD2		INPP5J
	AGPAT4	CYP2C19	HSD17B2			PLA2G3			PRKD3		INPP5K
	AGPAT5	CYP2C8	HSD17B3			PLA2G4A			PSAP		INPPL1
	AGPS	CYP2C9	HSD17B4			PLA2G4B			SAMD8		LCLAT1
	AGT	CYP2J2	HSD17B7			PLA2G4E			SGMS1		LIPH
	AHR	CYP2U1	HSD3B1			PLA2G5			SGMS2		LIPI
	AKR1B1	CYP4A11	HSD3B2			PLA2G6			SGPL1		LPCAT1
	AKR1B15	CYP4A22	HSD3B7			PLD1			SGPP1		LPCAT2
	AKR1C1	CYP4B1	IDI1			PLD2			SGPP2		LPCAT3
	AKR1C2	CYP4F11	IDI2			PLPP1			SMPD1		LPCAT4
	AKR1C3	CYP4F2	INSIG1			PLPP2			SMPD2		LPGAT1
	AKR1C4	CYP4F22	INSIG2			PLPP3			SMPD3		LPIN1
	AKR1D1	CYP4F3	KPNB1			PTDSS1			SMPD4		LPIN2
	ALAS1	CYP4F8	LBR			PTDSS2			SPHK1		LPIN3
	ALB	CYP8B1	LDLRAP1			TAFAZZIN			SPHK2		MBOAT1
	ALDH3A2	DBI	LGMN						SPNS2		MBOAT2
	ALDH3B1	DECR1	LHB						SPTLC1		MBOAT7
	ALDH3B2	DECR2	LRP2						SPTLC2		MFSD2A
	ALOX12	DPEP1	LSS						SPTLC3		MGLL
	ALOX12B	DPEP2	MBTPS1						SPTSSA		MIGA1
	ALOX15	DPEP3	MBTPS2						SPTSSB		MIGA2
	ALOX15B	ECHS1	MED1						STS		MTM1
	ALOX5	ECI1	MSMO1						SUMF1		MTMR1
	ALOX5AP	ECI2	MTF1						SUMF2		MTMR10
	ALOXE3	EHHADH	MVD						UGCG		MTMR12
	ALPI	ELOVL1	MVK						UGT8		MTMR14
	AMACR	ELOVL2	NCOA1						VAPA		MTMR2
	ANGPTL4	ELOVL3	NCOA2						VAPB		MTMR3
	ANKRD1	ELOVL4	NCOA6								MTMR4
	APOA1	ELOVL5	NFYA								MTMR6
	APOA2	ELOVL6	NFYB								MTMR7
	APOA5	ELOVL7	NFYC								MTMR8
	ARF1	EPHX2	NR1H4								MTMR9
	ARF3	FAAH	NSDHL								OCRL
	ARNT	FAAH2	OSBP								OSBPL10
	ARNT2	FADS1	OSBPL1A								OSBPL5
	ARSA	FADS2	OSBPL2								OSBPL8
	ARSB	FASN	OSBPL3								PCTP
	ARSD	GGT1	OSBPL6								PCYT1A
	ARSF	GGT5	OSBPL7								PCYT1B
	ARSG	GPX1	OSBPL9								PCYT2
	ARSH	GPX2	PIAS4								PEMT
	ARSI	GPX4	PLPP6								PGS1
	ARSJ	HACD1	PMVK								PHOSPHO1
	ARSK	HACD2	POMC								PI4K2A
	ARSL	HACD3	PPARA								PI4K2B
	ARV1	HACD4	PTGIS								PI4KA
	ASAH1	HACL1	RAN								PI4KB
	ASAH2	HADH	RXRA								PIK3C2A
	AWAT1	HADHA	SAR1B								PIK3C2B
	AWAT2	HADHB	SC5D								PIK3C2G
	B3GALNT1	HAO2	SCAP								PIK3C3
	B4GALNT1	HPGD	SCD								PIK3CA
	BAAT	HPGDS	SCP2								PIK3CB
	BCHE	HSD17B12	SEC23A								PIK3CD
	BDH1	HSD17B3	SEC24A								PIK3CG
	BDH2	HSD17B4	SEC24B								PIK3R1
	BMAL1	HSD17B8	SEC24C								PIK3R2
	BMX	HTD2	SEC24D								PIK3R3
	CARM1	LTA4H	SERPINA6								PIK3R4
	CAV1	LTC4S	SLC10A1								PIK3R5
	CBR1	MAPKAPK2	SLC10A2								PIK3R6
	CBR4	MCAT	SLC27A2								PIKFYVE
	CCNC	MCEE	SLC27A5								PIP4K2A
	CD36	MECR	SLC51A								PIP4K2B
	CDIPT	MID1IP1	SLC51B								PIP4K2C
	CDK19	MLYCD	SLCO1A2								PIP4P1
	CDK8	MMAA	SLCO1B1								PIP5K1A
	CDS1	MMUT	SLCO1B3								PIP5K1B
	CDS2	MORC2	SMARCD3								PIP5K1C
	CEPT1	NDUFAB1	SP1								PISD
	CERK	NUDT19	SQLE								PITPNB
	CERS1	NUDT7	SRD5A1								PITPNM1
	CERS2	OLAH	SRD5A2								PITPNM2
	CERS3	PCCA	SRD5A3								PITPNM3
	CERS4	PCCB	SREBF1								PLA1A
	CERS5	PCTP	SREBF2								PLA2G10
	CERS6	PECR	STAR								PLA2G12A
	CERT1	PHYH	STARD3								PLA2G15
	CGA	PLA2G4A	STARD3NL								PLA2G1B
	CH25H	PON1	STARD4								PLA2G2A
	CHAT	PON2	STARD5								PLA2G2D
	CHD9	PON3	STARD6								PLA2G2E
	CHKA	PPARD	SUMO2								PLA2G2F
	CHKB	PPT1	TBL1X								PLA2G3
	CHPT1	PPT2	TBL1XR1								PLA2G4A
	CIDEA	PRKAA2	TGS1								PLA2G4B
	CIDEC	PRKAB2	TM7SF2								PLA2G4C
	CLOCK	PRKAG2	TSPO								PLA2G4D
	CPNE1	PRXL2B	TSPOAP1								PLA2G4E
	CPNE3	PTGDS	UBE2I								PLA2G4F
	CPNE6	PTGES	VDR								PLA2G5
	CPNE7	PTGES2									PLA2G6
	CPT1A	PTGES3									PLA2R1
	CPT1B	PTGIS									PLAAT1
	CPT2	PTGR1									PLAAT2
	CPTP	PTGR2									PLAAT3
	CRAT	PTGS1									PLAAT4
	CREBBP	PTGS2									PLAAT5
	CRLS1	RXRA									PLB1
	CROT	SCD									PLBD1
	CSNK1G2	SCD5									PLD1
	CSNK2A1	SCP2									PLD2
	CSNK2A2	SLC22A5									PLD3
	CSNK2B	SLC25A1									PLD4
	CTSA	SLC25A17									PLD6
	CUBN	SLC25A20									PLEKHA1
	CYP11A1	SLC27A2									PLEKHA2
	CYP11B1	SLC27A3									PLEKHA3
	CYP11B2	TBXAS1									PLEKHA4
	CYP17A1	TECR									PLEKHA5
	CYP19A1	TECRL									PLEKHA6
	CYP1A1	THEM4									PLEKHA8
	CYP1A2	THEM5									PNPLA2
	CYP1B1	THRSP									PNPLA3
	CYP21A2										PNPLA6
	CYP24A1										PNPLA7
	CYP27A1										PNPLA8
	CYP27B1										PTDSS1
	CYP2C19										PTDSS2
	CYP2C8										PTEN
	CYP2C9										PTPMT1
	CYP2D6										PTPN13
	CYP2E1										RAB14
	CYP2J2										RAB4A
	CYP2R1										RAB5A
	CYP2U1										RUFY1
	CYP39A1										SACM1L
	CYP3A4										SBF1
	CYP46A1										SBF2
	CYP4A11										SELENOI
	CYP4A22										SLC44A1
	CYP4B1										SLC44A2
	CYP4F11										SLC44A3
	CYP4F2										SLC44A4
	CYP4F22										SLC44A5
	CYP4F3										STARD10
	CYP4F8										STARD7
	CYP51A1										SYNJ1
	CYP7A1										SYNJ2
	CYP7B1										TAFAZZIN
	CYP8B1										TMEM86B
	DBI										TNFAIP8
	DDHD1										TNFAIP8L1
	DDHD2										TNFAIP8L2
	DECR1										TNFAIP8L3
	DECR2										TPTE
	DEGS1										TPTE2
	DEGS2										VAC14
	DGAT1
	DGAT2
	DGAT2L6
	DHCR24
	DHCR7
	DHRS7B
	DPEP1
	DPEP2
	DPEP3
	EBP
	ECHS1
	ECI1
	ECI2
	EHHADH
	ELOVL1
	ELOVL2
	ELOVL3
	ELOVL4
	ELOVL5
	ELOVL6
	ELOVL7
	ENPP6
	ENPP7
	EP300
	EPHX2
	ESRRA
	ESYT1
	ESYT2
	ESYT3
	ETNK1
	ETNK2
	ETNPPL
	FA2H
	FAAH
	FAAH2
	FABP1
	FABP12
	FABP2
	FABP3
	FABP4
	FABP5
	FABP6
	FABP7
	FABP9
	FADS1
	FADS2
	FAM120B
	FAR1
	FAR2
	FASN
	FDFT1
	FDPS
	FDX1
	FDX2
	FDXR
	FHL2
	FIG4
	FITM1
	FITM2
	G0S2
	GALC
	GBA1
	GBA2
	GC
	GDE1
	GDPD1
	GDPD3
	GDPD5
	GGPS1
	GGT1
	GGT5
	GK
	GK2
	GK3P
	GLA
	GLB1
	GLB1L
	GLIPR1
	GLTP
	GM2A
	GNPAT
	GPAM
	GPAT2
	GPAT3
	GPAT4
	GPCPD1
	GPD1
	GPD1L
	GPD2
	GPS2
	GPX1
	GPX2
	GPX4
	GRHL1
	GSTM4
	HACD1
	HACD2
	HACD3
	HACD4
	HACL1
	HADH
	HADHA
	HADHB
	HAO2
	HDAC3
	HELZ2
	HEXA
	HEXB
	HILPDA
	HMGCL
	HMGCLL1
	HMGCR
	HMGCS1
	HMGCS2
	HPGD
	HPGDS
	HSD11B1
	HSD11B2
	HSD17B1
	HSD17B11
	HSD17B12
	HSD17B13
	HSD17B14
	HSD17B2
	HSD17B3
	HSD17B4
	HSD17B7
	HSD17B8
	HSD3B1
	HSD3B2
	HSD3B7
	HTD2
	IDI1
	IDI2
	INPP4A
	INPP4B
	INPP5D
	INPP5E
	INPP5F
	INPP5J
	INPP5K
	INPPL1
	INSIG1
	INSIG2
	KDSR
	KPNB1
	LBR
	LCLAT1
	LDLRAP1
	LGMN
	LHB
	LIPE
	LIPH
	LIPI
	LPCAT1
	LPCAT2
	LPCAT3
	LPCAT4
	LPGAT1
	LPIN1
	LPIN2
	LPIN3
	LRP2
	LSS
	LTA4H
	LTC4S
	MAPKAPK2
	MBOAT1
	MBOAT2
	MBOAT7
	MBTPS1
	MBTPS2
	MCAT
	MCEE
	ME1
	MECR
	MED1
	MED10
	MED11
	MED12
	MED13
	MED13L
	MED14
	MED15
	MED16
	MED17
	MED18
	MED19
	MED20
	MED21
	MED22
	MED23
	MED24
	MED25
	MED26
	MED27
	MED28
	MED29
	MED30
	MED31
	MED4
	MED6
	MED7
	MED8
	MED9
	MFSD2A
	MGLL
	MID1IP1
	MIGA1
	MIGA2
	MLYCD
	MMAA
	MMUT
	MOGAT1
	MOGAT2
	MOGAT3
	MORC2
	MSMO1
	MTF1
	MTM1
	MTMR1
	MTMR10
	MTMR12
	MTMR14
	MTMR2
	MTMR3
	MTMR4
	MTMR6
	MTMR7
	MTMR8
	MTMR9
	MVD
	MVK
	NCOA1
	NCOA2
	NCOA3
	NCOA6
	NCOR1
	NCOR2
	NDUFAB1
	NEU1
	NEU2
	NEU3
	NEU4
	NFYA
	NFYB
	NFYC
	NPAS2
	NR1D1
	NR1H2
	NR1H3
	NR1H4
	NRF1
	NSDHL
	NUDT19
	NUDT7
	OCRL
	OLAH
	ORMDL1
	ORMDL2
	ORMDL3
	OSBP
	OSBPL10
	OSBPL1A
	OSBPL2
	OSBPL3
	OSBPL5
	OSBPL6
	OSBPL7
	OSBPL8
	OSBPL9
	OXCT1
	OXCT2
	PCCA
	PCCB
	PCTP
	PCYT1A
	PCYT1B
	PCYT2
	PECR
	PEMT
	PEX11A
	PGS1
	PHOSPHO1
	PHYH
	PI4K2A
	PI4K2B
	PI4KA
	PI4KB
	PIAS4
	PIK3C2A
	PIK3C2B
	PIK3C2G
	PIK3C3
	PIK3CA
	PIK3CB
	PIK3CD
	PIK3CG
	PIK3R1
	PIK3R2
[truncated: 45,615 more rows]

## Sheet: Sheet3
lipid related gene sets	lipid related gene
HALLMARK_FATTY_ACID_METABOLISM.v2023.1.Hs.gmt	AADAT
KEGG_FATTY_ACID_METABOLISM.v2023.1.Hs.gmt	ACAA1
KEGG_GLYCEROLIPID_METABOLISM.v2023.1.Hs.gmt	ACAA2
KEGG_GLYCEROPHOSPHOLIPID_METABOLISM.v2023.1.Hs.gmt	ACADL
KEGG_SPHINGOLIPID_METABOLISM.v2023.1.Hs.gmt	ACADM
REACTOME_FATTY_ACID_METABOLISM.v2023.1.Hs.gmt	ACADS
REACTOME_GLYCOSPHINGOLIPID_METABOLISM.v2023.1.Hs.gmt	ACADVL
REACTOME_KETONE_BODY_METABOLISM.v2023.1.Hs.gmt	ACAT2
REACTOME_METABOLISM_OF_LIPIDS.v2023.1.Hs.gmt	ACO2
REACTOME_METABOLISM_OF_STEROIDS.v2023.1.Hs.gmt	ACOT2
REACTOME_PHOSPHOLIPID_METABOLISM.v2023.1.Hs.gmt	ACOT8
REACTOME_SPHINGOLIPID_METABOLISM.v2023.1.Hs.gmt	ACOX1
WP_LIPID_METABOLISM_PATHWAY.v2023.1.Hs.gmt	ACSL1
	ACSL4
	ACSL5
	ACSM3
	ACSS1
	ADH1C
	ADH7
	ADIPOR2
	ADSL
	ALAD
	ALDH1A1
	ALDH3A1
	ALDH3A2
	ALDH9A1
	ALDOA
	AOC3
	APEX1
	AQP7
	AUH
	BCKDHB
	BLVRA
	BMPR1B
	BPHL
	CA2
	CA4
	CA6
	CBR1
	CBR3
	CD1D
	CD36
	CEL
	CIDEA
	CPOX
	CPT1A
	CPT2
	CRAT
	CRYZ
	CYP1A1
	CYP4A11
	CYP4A22
	D2HGDH
	DECR1
	DHCR24
	DLD
	DLST
	ECH1
	ECHS1
	ECI1
	ECI2
	EHHADH
	ELOVL5
	ENO2
	ENO3
	EPHX1
	ERP29
	ETFDH
	FABP1
	FABP2
	FASN
	FH
	FMO1
	G0S2
	GABARAPL1
	GAD2
	GAPDHS
	GCDH
	GLUL
	GPD1
	GPD2
	GRHPR
	GSTZ1
	H2AZ1
	HADH
	HADHB
	HAO2
	HCCS
	HIBCH
	HMGCL
	HMGCS1
	HMGCS2
	HPGD
	HSD17B10
	HSD17B11
	HSD17B4
	HSD17B7
	HSDL2
	HSP90AA1
	HSPH1
	IDH1
	IDH3B
	IDH3G
	IDI1
	IL4I1
	INMT
	KMT5A
	LDHA
	LGALS1
	LTC4S
	MAOA
	MCEE
	MDH1
	MDH2
	ME1
	METAP1
	MGLL
	MIF
	MIX23
	MLYCD
	NBN
	NCAPH2
	NSDHL
	NTHL1
	ODC1
	OSTC
	PCBD1
	PDHA1
	PDHB
	PPARA
	PRDX6
	PSME1
	PTPRG
	PTS
	RAP1GDS1
	RDH11
	RDH16
	REEP6
	RETSAT
	S100A10
	SDHA
	SDHC
	SDHD
	SERINC1
	SLC22A5
	SMS
	SUCLA2
	SUCLG1
	SUCLG2
	TDO2
	TP53INP2
	UBE2L6
	UGDH
	UROD
	UROS
	VNN1
	XIST
	YWHAH
	AACS
	ABCA1
	ABCB11
	ABCB4
	ABCC1
	ABCC3
	ABCD1
	ABHD3
	ABHD4
	ABHD5
	ACACA
	ACACB
	ACAD10
	ACAD11
	ACAT1
	ACBD4
	ACBD5
	ACBD6
	ACBD7
	ACER1
	ACER2
	ACER3
	ACHE
	ACLY
	ACOT1
	ACOT11
	ACOT12
	ACOT13
	ACOT4
	ACOT6
	ACOT7
	ACOT9
	ACOX2
	ACOX3
	ACOXL
	ACP6
	ACSBG1
	ACSBG2
	ACSF2
	ACSF3
	ACSL3
	ACSL6
	ACSM6
	ACSS3
	AGK
	AGMO
	AGPAT1
	AGPAT2
	AGPAT3
	AGPAT4
	AGPAT5
	AGPS
	AGT
	AHR
	AKR1B1
	AKR1B15
	AKR1C1
	AKR1C2
	AKR1C3
	AKR1C4
	AKR1D1
	ALAS1
	ALB
	ALDH3B1
	ALDH3B2
	ALOX12
	ALOX12B
	ALOX15
	ALOX15B
	ALOX5
	ALOX5AP
	ALOXE3
	ALPI
	AMACR
	ANGPTL4
	ANKRD1
	APOA1
	APOA2
	APOA5
	ARF1
	ARF3
	ARNT
	ARNT2
	ARSA
	ARSB
	ARSD
	ARSF
	ARSG
	ARSH
	ARSI
	ARSJ
	ARSK
	ARSL
	ARV1
	ASAH1
	ASAH2
	AWAT1
	AWAT2
	B3GALNT1
	B4GALNT1
	BAAT
	BCHE
	BDH1
	BDH2
	BMAL1
	BMX
	CARM1
	CAV1
	CBR4
	CCNC
	CDIPT
	CDK19
	CDK8
	CDS1
	CDS2
	CEPT1
	CERK
	CERS1
	CERS2
	CERS3
	CERS4
	CERS5
	CERS6
	CERT1
	CGA
	CH25H
	CHAT
	CHD9
	CHKA
	CHKB
	CHPT1
	CIDEC
	CLOCK
	CPNE1
	CPNE3
	CPNE6
	CPNE7
	CPT1B
	CPTP
	CREBBP
	CRLS1
	CROT
	CSNK1G2
	CSNK2A1
	CSNK2A2
	CSNK2B
	CTSA
	CUBN
	CYP11A1
	CYP11B1
	CYP11B2
	CYP17A1
	CYP19A1
	CYP1A2
	CYP1B1
	CYP21A2
	CYP24A1
	CYP27A1
	CYP27B1
	CYP2C19
	CYP2C8
	CYP2C9
	CYP2D6
	CYP2E1
	CYP2J2
	CYP2R1
	CYP2U1
	CYP39A1
	CYP3A4
	CYP46A1
	CYP4B1
	CYP4F11
	CYP4F2
	CYP4F22
	CYP4F3
	CYP4F8
	CYP51A1
	CYP7A1
	CYP7B1
	CYP8B1
	DBI
	DDHD1
	DDHD2
	DECR2
	DEGS1
	DEGS2
	DGAT1
	DGAT2
	DGAT2L6
	DHCR7
	DHRS7B
	DPEP1
	DPEP2
	DPEP3
	EBP
	ELOVL1
	ELOVL2
	ELOVL3
	ELOVL4
	ELOVL6
	ELOVL7
	ENPP6
	ENPP7
	EP300
	EPHX2
	ESRRA
	ESYT1
	ESYT2
	ESYT3
	ETNK1
	ETNK2
	ETNPPL
	FA2H
	FAAH
	FAAH2
	FABP12
	FABP3
	FABP4
	FABP5
	FABP6
	FABP7
	FABP9
	FADS1
	FADS2
	FAM120B
	FAR1
	FAR2
	FDFT1
	FDPS
	FDX1
	FDX2
	FDXR
	FHL2
	FIG4
	FITM1
	FITM2
	GALC
	GBA1
	GBA2
	GC
	GDE1
	GDPD1
	GDPD3
	GDPD5
	GGPS1
	GGT1
	GGT5
	GK
	GK2
	GK3P
	GLA
	GLB1
	GLB1L
	GLIPR1
	GLTP
	GM2A
	GNPAT
	GPAM
	GPAT2
	GPAT3
	GPAT4
	GPCPD1
	GPD1L
	GPS2
	GPX1
	GPX2
	GPX4
	GRHL1
	GSTM4
	HACD1
	HACD2
	HACD3
	HACD4
	HACL1
	HADHA
	HDAC3
	HELZ2
	HEXA
	HEXB
	HILPDA
	HMGCLL1
	HMGCR
	HPGDS
	HSD11B1
	HSD11B2
	HSD17B1
	HSD17B12
	HSD17B13
	HSD17B14
	HSD17B2
	HSD17B3
	HSD17B8
	HSD3B1
	HSD3B2
	HSD3B7
	HTD2
	IDI2
	INPP4A
	INPP4B
	INPP5D
	INPP5E
	INPP5F
	INPP5J
	INPP5K
	INPPL1
	INSIG1
	INSIG2
	KDSR
	KPNB1
	LBR
	LCLAT1
	LDLRAP1
	LGMN
	LHB
	LIPE
	LIPH
	LIPI
	LPCAT1
	LPCAT2
	LPCAT3
	LPCAT4
	LPGAT1
	LPIN1
	LPIN2
	LPIN3
	LRP2
	LSS
	LTA4H
	MAPKAPK2
	MBOAT1
	MBOAT2
	MBOAT7
	MBTPS1
	MBTPS2
	MCAT
	MECR
	MED1
	MED10
	MED11
	MED12
	MED13
	MED13L
	MED14
	MED15
	MED16
	MED17
	MED18
	MED19
	MED20
	MED21
	MED22
	MED23
	MED24
	MED25
	MED26
	MED27
	MED28
	MED29
	MED30
	MED31
	MED4
	MED6
	MED7
	MED8
	MED9
	MFSD2A
	MID1IP1
	MIGA1
	MIGA2
	MMAA
	MMUT
	MOGAT1
	MOGAT2
	MOGAT3
	MORC2
	MSMO1
	MTF1
	MTM1
	MTMR1
	MTMR10
	MTMR12
	MTMR14
	MTMR2
	MTMR3
	MTMR4
	MTMR6
	MTMR7
	MTMR8
	MTMR9
	MVD
	MVK
	NCOA1
	NCOA2
	NCOA3
	NCOA6
	NCOR1
	NCOR2
	NDUFAB1
	NEU1
	NEU2
	NEU3
	NEU4
	NFYA
	NFYB
	NFYC
	NPAS2
	NR1D1
	NR1H2
	NR1H3
	NR1H4
	NRF1
	NUDT19
	NUDT7
	OCRL
	OLAH
	ORMDL1
	ORMDL2
	ORMDL3
	OSBP
	OSBPL10
	OSBPL1A
	OSBPL2
	OSBPL3
	OSBPL5
	OSBPL6
	OSBPL7
	OSBPL8
	OSBPL9
	OXCT1
	OXCT2
	PCCA
	PCCB
	PCTP
	PCYT1A
	PCYT1B
	PCYT2
	PECR
	PEMT
	PEX11A
	PGS1
	PHOSPHO1
	PHYH
	PI4K2A
	PI4K2B
	PI4KA
	PI4KB
	PIAS4
	PIK3C2A
	PIK3C2B
	PIK3C2G
	PIK3C3
	PIK3CA
	PIK3CB
	PIK3CD
	PIK3CG
	PIK3R1
	PIK3R2
	PIK3R3
	PIK3R4
	PIK3R5
	PIK3R6
	PIKFYVE
	PIP4K2A
	PIP4K2B
	PIP4K2C
	PIP4P1
	PIP5K1A
	PIP5K1B
	PIP5K1C
	PISD
	PITPNB
	PITPNM1
	PITPNM2
	PITPNM3
	PLA1A
	PLA2G10
	PLA2G12A
	PLA2G15
	PLA2G1B
	PLA2G2A
	PLA2G2D
	PLA2G2E
	PLA2G2F
	PLA2G3
	PLA2G4A
	PLA2G4B
	PLA2G4C
	PLA2G4D
	PLA2G4E
	PLA2G4F
	PLA2G5
	PLA2G6
	PLA2R1
	PLAAT1
	PLAAT2
	PLAAT3
	PLAAT4
	PLAAT5
	PLB1
	PLBD1
	PLD1
	PLD2
	PLD3
	PLD4
	PLD6
	PLEKHA1
	PLEKHA2
	PLEKHA3
	PLEKHA4
	PLEKHA5
	PLEKHA6
	PLEKHA8
	PLIN1
	PLIN2
	PLIN3
	PLPP1
	PLPP2
	PLPP3
	PLPP6
	PMVK
	PNPLA2
	PNPLA3
	PNPLA4
	PNPLA5
	PNPLA6
	PNPLA7
	PNPLA8
	POMC
	PON1
	PON2
	PON3
	PPARD
	PPARG
	PPARGC1A
	PPARGC1B
	PPM1L
	PPP1CA
	PPP1CB
	PPP1CC
	PPT1
	PPT2
	PRKAA2
	PRKAB2
	PRKACA
	PRKACB
	PRKACG
	PRKAG2
	PRKD1
	PRKD2
	PRKD3
	PRXL2B
	PSAP
	PTDSS1
	PTDSS2
	PTEN
	PTGDS
	PTGES
	PTGES2
	PTGES3
	PTGIS
	PTGR1
	PTGR2
	PTGS1
	PTGS2
	PTPMT1
	PTPN13
	RAB14
	RAB4A
	RAB5A
	RAN
	RGL1
	RORA
	RUFY1
	RXRA
	RXRB
	SACM1L
	SAMD8
	SAR1B
	SBF1
	SBF2
	SC5D
	SCAP
	SCD
	SCD5
	SCP2
	SEC23A
	SEC24A
	SEC24B
	SEC24C
	SEC24D
	SELENOI
	SERPINA6
	SGMS1
	SGMS2
	SGPL1
	SGPP1
	SGPP2
	SIN3A
	SIN3B
	SLC10A1
	SLC10A2
	SLC25A1
	SLC25A17
	SLC25A20
	SLC27A1
	SLC27A2
	SLC27A3
	SLC27A5
	SLC44A1
	SLC44A2
	SLC44A3
	SLC44A4
	SLC44A5
	SLC51A
	SLC51B
	SLCO1A2
	SLCO1B1
	SLCO1B3
	SMARCD3
	SMPD1
	SMPD2
	SMPD3
	SMPD4
	SP1
	SPHK1
	SPHK2
	SPNS2
	SPTLC1
	SPTLC2
	SPTLC3
	SPTSSA
	SPTSSB
	SQLE
	SRD5A1
	SRD5A2
	SRD5A3
	SREBF1
	SREBF2
	STAR
	STARD10
	STARD3
	STARD3NL
	STARD4
	STARD5
	STARD6
	STARD7
	STS
	SULT2A1
	SUMF1
	SUMF2
	SUMO2
	SYNJ1
	SYNJ2
	TAFAZZIN
	TBL1X
	TBL1XR1
	TBXAS1
	TECR
	TECRL
	TGS1
	THEM4
	THEM5
	THRAP3
	THRSP
	TIAM2
	TM7SF2
	TMEM86B
	TNFAIP8
	TNFAIP8L1
	TNFAIP8L2
	TNFAIP8L3
	TNFRSF21
	TPTE
	TPTE2
	TRIB3
	TSPO
	TSPOAP1
	TXNRD1
	UBE2I
	UGCG
	UGT1A9
	UGT8
	VAC14
	VAPA
	VAPB
	VDR
	ACADSB
	ADH1A
	ADH1B
	ADH4
	ADH5
	ADH6
	ALDH1B1
	ALDH2
	ALDH7A1
	CPT1C
	AKR1A1
	DGKA
	DGKB
	DGKD
	DGKE
	DGKG
	DGKH
	DGKI
	DGKQ
	DGKZ
	GLYCTK
	LIPC
	LIPF
	LIPG
	LPL
	PNLIP
	PNLIPRP1
	PNLIPRP2
	TKFC
	ADPRM
	JMJD7-PLA2G4B
	LCAT
	LYPLA1
	LYPLA2
	PLA2G12B
	PLA2G2C
	B4GALT6
	GAL3ST1
	ACSS2
	AKT1
	AKT2
	AKT3
	BCKDHA
	PRKAA1
	PRKAB1
	PRKAG1
	PRKAG3
	PRKAR1A
	PRKAR1B
	PRKAR2A
	PRKAR2B
