# Supplementary material for: Progressions of the correlation between lipid metabolism and immune infiltration characteristics in gastric cancer and identification of BCHE as a potential biomarker
Source: Front Immunol. 2024 Jan 31;15:1327565. doi: 10.3389/fimmu.2024.1327565 (PMC10864593; doi:10.3389/fimmu.2024.1327565)
Supplement: Supplementary file 2 [file Table_2.xlsx]

## Sheet: cliStat.result
Characteristics	Type	Total（%）	Train（%）	Test（%）	P-value
Age	<=65	171(46.72%)	86(46.99%)	85(46.45%)	1
	>65	192(52.46%)	96(52.46%)	96(52.46%)
	unknow	3(0.82%)	1(0.55%)	2(1.09%)
Gender	FEMALE	126(34.43%)	65(35.52%)	61(33.33%)	0.7414
	MALE	240(65.57%)	118(64.48%)	122(66.67%)
Grade	G1	10(2.73%)	6(3.28%)	4(2.19%)	0.6326
	G2	128(34.97%)	60(32.79%)	68(37.16%)
	G3	219(59.84%)	111(60.66%)	108(59.02%)
	unknow	9(2.46%)	6(3.28%)	3(1.64%)
Stage	Stage I	48(13.11%)	25(13.66%)	23(12.57%)	0.8453
	Stage II	118(32.24%)	58(31.69%)	60(32.79%)
	Stage III	153(41.8%)	72(39.34%)	81(44.26%)
	Stage IV	33(9.02%)	18(9.84%)	15(8.2%)
	unknow	14(3.83%)	10(5.46%)	4(2.19%)
T	T1	17(4.64%)	10(5.46%)	7(3.83%)	0.1617
	T2	80(21.86%)	43(23.5%)	37(20.22%)
	T3	165(45.08%)	71(38.8%)	94(51.37%)
	T4	100(27.32%)	55(30.05%)	45(24.59%)
	unknow	4(1.09%)	4(2.19%)	0(0%)
M	M0	332(90.71%)	166(90.71%)	166(90.71%)	1
	M1	21(5.74%)	11(6.01%)	10(5.46%)
	unknow	13(3.55%)	6(3.28%)	7(3.83%)
N	N0	110(30.05%)	54(29.51%)	56(30.6%)	0.8352
	N1	100(27.32%)	49(26.78%)	51(27.87%)
	N2	69(18.85%)	31(16.94%)	38(20.77%)
	N3	76(20.77%)	40(21.86%)	36(19.67%)
	unknow	11(3.01%)	9(4.92%)	2(1.09%)
