# Supplementary material for: Progressions of the correlation between lipid metabolism and immune infiltration characteristics in gastric cancer and identification of BCHE as a potential biomarker
Source: Front Immunol. 2024 Jan 31;15:1327565. doi: 10.3389/fimmu.2024.1327565 (PMC10864593; doi:10.3389/fimmu.2024.1327565)
Supplement: Supplementary file 3 [file Table_3.xlsx]

## Sheet: risk.all
The TCGA-STAD cohort											The GSE15459 cohort
id	futime	fustat	BCHE	STARD5	CYP19A1	APOA1	PLA1A	riskScore	risk		id	futime	fustat	BCHE	STARD5	CYP19A1	APOA1	PLA1A	riskScore	risk
TCGA-HU-A4GU	0.547945	0	0.22404	2.3488	0.183455	0.343806	0.80554	0.112998	low		GSM387903	1.37433	1	4.50473	9.96736	1.3372	5.61159	4.75856	-5.81179	low
TCGA-BR-4280	0.550685	1	0.179766	1.66385	0.0251706	0.139339	1.6565	0.212587	low		GSM387886	2.42567	0	5.25085	9.83969	1.95423	6.31336	7.95294	-4.62631	low
TCGA-HU-A4GT	0.542466	0	0.151729	1.75301	0.141825	2.20986	1.16285	0.232717	low		GSM387922	5.13	0	3.01853	9.23517	2.81545	5.05137	6.0908	-4.5891	low
TCGA-HF-7134	4.35068	0	0.330558	1.45796	0.0822938	0.444561	0.671475	0.24012	low		GSM387872	2.85433	0	7.26216	9.62942	0.85642	7.43984	7.24372	-4.53458	low
TCGA-IN-A6RJ	1.03836	0	0.938173	1.62312	0.118891	0.102188	1.05318	0.251515	low		GSM387901	2.76233	0	4.80652	8.66802	1.47664	4.09877	5.63966	-4.51282	low
TCGA-D7-6528	1.26849	0	0.253142	1.39753	0.0413832	1.02184	0.604736	0.254304	low		GSM387966	1	0	4.70169	8.29458	1.55149	3.75266	4.77551	-4.33597	low
TCGA-VQ-AA6B	2.74521	0	0.278223	1.41727	0.0233263	1.66216	0.680324	0.267611	low		GSM387859	0.369	1	6.66234	9.62322	1.67491	5.45326	8.00813	-4.31202	low
TCGA-VQ-A8PO	0.772603	1	0.215741	1.41576	0.154065	0.249021	1.49978	0.281829	low		GSM387913	0.234333	1	3.80652	8.97875	2.02723	5.75904	7.537	-4.28686	low
TCGA-BR-7703	3.0137	0	0.30381	1.48388	0.29725	1.28161	0.682214	0.282499	low		GSM387831	0.345667	1	1.58799	8.53237	1.56521	12.4466	7.07011	-4.11044	low
TCGA-HF-A5NB	2.54247	0	0.0440443	1.45054	0.380064	1.01006	1.33485	0.308576	low		GSM387855	3.821	0	5.60571	7.99368	1.15504	3.66142	5.74865	-3.91206	low
TCGA-HU-A4H8	0.739726	0	0.259905	1.66698	0.86845	0.432425	1.11283	0.316152	low		GSM387792	0.391	1	7.83422	8.67918	1.00014	3.17781	7.84746	-3.78054	low
TCGA-RD-A7BT	0.717808	1	0.0999011	1.49247	0.298658	1.31446	1.83964	0.321861	low		GSM387815	2.09767	0	5.21952	8.65664	1.60431	6.10213	8.03004	-3.77095	low
TCGA-VQ-AA6G	2.16986	1	0.477263	1.79219	0.356933	3.30883	1.88647	0.337857	low		GSM387813	0.131	0	4.66651	7.59244	1.62312	5.13147	3.6182	-3.73646	low
TCGA-BR-A4IY	1.07397	0	0.921817	1.60146	0.591488	0.430285	1.14848	0.341967	low		GSM387825	4.18333	0	6.27146	9.37979	2.11972	6.20538	9.73212	-3.61432	low
TCGA-VQ-A91U	0.142466	1	0.124725	1.4598	0.135929	1.47093	2.51921	0.34608	low		GSM387956	0.429	0	2.56106	9.1012	3.60765	7.58312	8.23856	-3.59013	low
TCGA-HU-A4G8	1.89041	0	0.0263043	1.13855	0.146786	0.599127	1.44196	0.351537	low		GSM387890	0.0133333	0	3.52589	7.43014	2.32904	6.08736	2.58808	-3.57196	low
TCGA-CD-A4MJ	1.05205	0	0.347552	0.944034	0.0263043	0.0402612	0.652142	0.355105	low		GSM387929	0.384333	1	7.08653	8.49047	0.858371	6.32683	7.97376	-3.55102	low
TCGA-VQ-A92D	5.56712	0	0.370276	1.39556	0.273217	1.03132	1.80966	0.358081	low		GSM387812	0.37	0	7.11272	8.43069	0.908982	6.16295	8.12543	-3.45652	low
TCGA-VQ-A8PH	1.06575	1	0.0717627	1.74308	0.164529	4.67507	2.53667	0.364924	low		GSM387900	0.199	0	5.89875	8.89273	2.08168	7.03151	8.26935	-3.44445	low
TCGA-CD-A4MH	1.01644	0	0.152378	1.53097	0.139469	1.56701	3.23223	0.370076	low		GSM387923	0.001	0	7.72885	9.63136	2.00601	9.04484	8.74565	-3.43761	low
TCGA-CG-4443	2.49863	0	0.656451	1.62401	0.147958	2.54723	2.42854	0.372773	low		GSM387867	0.76	1	5.27898	8.7786	1.97438	7.46134	8.75135	-3.43101	low
TCGA-FP-7829	1.6274	0	0.578601	1.36631	0.364797	1.02659	1.56394	0.389607	low		GSM387863	1.50233	0	8.59913	8.96475	1.26838	6.7739	7.66143	-3.40392	low
TCGA-BR-6566	2.73151	0	0.263034	1.02269	0.0781999	0.514602	1.53561	0.400796	low		GSM387880	2.499	0	7.31703	8.60105	1.6446	4.3391	8.01207	-3.36485	low
TCGA-BR-8368	0.358904	0	0.497434	1.1839	0.135535	1.17766	1.57826	0.405455	low		GSM387985	3.88667	0	5.566	8.31735	2.10672	6.48389	6.50693	-3.32968	low
TCGA-HU-8602	1.86027	0	0.279768	0.963992	0.217231	0.137504	1.02545	0.405853	low		GSM387967	4.61233	0	8.44353	9.73763	2.15465	7.47311	9.40714	-3.32567	low
TCGA-VQ-A91E	1.81918	0	0.233643	0.876409	0.0621217	0.636172	0.86758	0.409038	low		GSM387800	0.233333	0	4.92371	8.50031	1.37061	8.34015	9.90138	-3.31865	low
TCGA-RD-A8MV	10.1918	0	0.0180644	1.45828	0.313594	1.40898	3.36077	0.420876	low		GSM387977	1.52667	1	6.1212	8.92021	1.09781	13.2214	8.90504	-3.24727	low
TCGA-D7-6815	1.33151	0	0.343124	1.48816	0.118493	3.49828	2.58847	0.430814	low		GSM387828	3.92567	0	4.50437	7.36264	1.38466	5.19479	6.55769	-3.22376	low
TCGA-VQ-AA6I	1.34521	1	0.468427	1.17964	0.27011	0.592349	1.90562	0.432204	low		GSM387958	2.69	0	4.33726	8.26136	2.83538	7.56312	6.22118	-3.13969	low
TCGA-VQ-A91X	0.791781	1	0.139208	0.851039	0.443607	0.191563	0.237931	0.433108	low		GSM387965	1.96433	0	6.37906	8.86285	2.71951	4.75141	8.65097	-3.12362	low
TCGA-HU-A4GN	2.49863	0	0.608715	0.973795	0.0662614	0.072586	1.62616	0.439957	low		GSM387906	0.433333	0	7.0132	8.1943	1.91062	4.3049	6.97363	-3.105	low
TCGA-HU-A4H2	1.07945	0	0.0489336	0.922959	0.12499	0.677531	1.66853	0.442059	low		GSM387952	4.45433	0	5.06233	7.85745	1.8048	5.91814	7.44688	-3.10278	low
TCGA-CG-4465	0.750685	1	0.852319	1.30293	0.309409	0.876645	1.91349	0.445729	low		GSM387945	0.22	0	5.92734	8.3425	1.82615	8.4696	7.43109	-3.07905	low
TCGA-BR-A4PF	0.0958904	0	0.221197	1.45507	0.14991	0.811307	4.30574	0.446914	low		GSM387860	0.00766667	0	6.86052	8.77193	1.81373	7.00275	9.58597	-3.03977	low
TCGA-D7-6524	1.48767	0	0.937118	1.44042	0.289598	1.16298	2.68728	0.462549	low		GSM387949	0.0866667	0	1.85711	8.97499	5.39814	8.67947	5.95477	-2.97355	low
TCGA-F1-6874	1.20548	0	0.0294175	1.06764	0.143916	1.25284	2.41652	0.464141	low		GSM387897	0.81	0	5.79465	8.23398	1.81176	7.50146	8.49083	-2.94475	low
TCGA-BR-7851	1.03562	0	0.916706	1.37278	0.392427	0.77989	2.36622	0.472885	low		GSM387959	0.109	1	6.08747	8.39177	1.52847	5.74377	11.2618	-2.88827	low
TCGA-IN-A7NT	0.884932	0	0.2806	0.906198	0.285816	0.164014	1.46671	0.476116	low		GSM387920	0.735667	0	4.52419	8.97813	4.76941	4.90216	7.05109	-2.84352	low
TCGA-VQ-A8PC	3.85479	1	0.80033	1.62737	0.848638	0.344147	2.82522	0.479981	low		GSM387911	0.83	1	7.0971	8.26877	1.4049	6.44337	9.6579	-2.78912	low
TCGA-HU-A4GJ	1.78082	0	0.355467	1.07492	0.0251706	0.939753	2.79129	0.483082	low		GSM387846	3.14333	1	5.84045	7.53591	1.4163	6.4916	7.46399	-2.77568	low
TCGA-BR-8361	2.59178	0	0.598746	1.04663	0.129217	0.481816	2.26505	0.488692	low		GSM387912	0.57	0	7.47847	8.6502	2.14392	9.64208	7.3206	-2.7226	low
TCGA-FP-8099	1.42192	0	0.581303	1.88429	1.22423	0.887447	3.43283	0.510397	low		GSM387821	4.099	0	8.44397	8.47325	2.06043	6.25395	7.19764	-2.71362	low
TCGA-BR-6452	2.89041	0	0.196229	1.06143	0.124725	0.725261	3.19355	0.517688	low		GSM387817	2.93567	0	7.24686	8.35054	1.64321	9.28895	7.90612	-2.71265	low
TCGA-VQ-A8P2	3.17808	0	0.0717627	0.772646	0.347779	1.19301	0.763921	0.518912	low		GSM387941	0.655667	1	1.9927	7.35923	1.8654	10.3193	9.28243	-2.66215	low
TCGA-BR-7707	2.9863	0	0.203389	0.713256	0.0447438	0.62826	1.58082	0.520526	low		GSM387964	0.352333	1	4.81773	7.40497	1.91659	5.25128	8.23455	-2.63847	low
TCGA-HU-A4H5	1.98356	0	0.283329	0.851679	0.0992279	2.90281	0.718526	0.521019	low		GSM387933	0.433333	0	8.61654	8.94391	1.87971	10.7767	8.31115	-2.58512	low
TCGA-BR-8680	2.66301	0	0.181421	0.722029	0.179638	0.808426	1.15075	0.523628	low		GSM387934	4.72567	0	6.43716	8.62878	3.15533	7.40188	8.14393	-2.5065	low
TCGA-D7-8573	1.62466	0	0.11929	0.612494	0.0663992	0.164529	1.40458	0.525439	low		GSM387984	0.0743333	0	5.44135	6.63495	1.5104	5.80069	5.00458	-2.47496	low
TCGA-CG-5717	0.580822	1	1.73864	1.43237	0.0426443	0.352533	3.55127	0.527775	low		GSM387842	0.571	1	9.03956	8.17889	1.51506	5.4857	8.49106	-2.45982	low
TCGA-CG-5726	2.4137	1	0.272262	0.776357	0.171463	1.04761	1.26123	0.528421	low		GSM387915	5.261	0	7.00364	7.94359	2.00849	5.69592	8.94557	-2.39077	low
TCGA-HU-8244	2.03288	0	0.064469	0.821465	0.315102	1.07676	1.37596	0.531412	low		GSM387926	0.107667	0	6.28719	7.22175	0.907514	8.43517	8.00157	-2.3866	low
TCGA-RD-A8N2	9.69863	0	5.73277	2.30352	0.0340748	0.54498	2.37161	0.533488	low		GSM387878	0.784333	0	7.4106	8.27145	2.4798	6.73019	8.11314	-2.3743	low
TCGA-BR-6802	2.57534	0	0.519643	1.07252	0.191815	0.382723	2.93783	0.533535	low		GSM387924	0.161	0	6.55661	8.47562	3.05424	6.842	8.67104	-2.36316	low
TCGA-D7-8574	1.43288	0	0.594357	1.34925	0.310922	0.548239	3.91862	0.535941	low		GSM387837	1.25	1	11.0012	8.20685	1.46738	2.64332	8.15531	-2.35789	low
TCGA-CD-8528	1.0274	0	0.609282	0.784923	0.176067	0.998412	0.917164	0.537278	low		GSM387871	0.434333	1	4.76972	8.12584	3.34137	6.8665	8.53748	-2.35037	low
TCGA-BR-6565	0.764384	1	1.23137	1.28972	0.104471	1.30264	2.9051	0.540603	low		GSM387943	0.232333	0	7.92513	8.02059	2.11533	6.56106	7.59062	-2.31587	low
TCGA-CG-4466	1.58082	0	0.0846086	0.716771	0.299831	0.465295	1.28208	0.541009	low		GSM387868	2.219	0	9.03533	7.76002	1.67527	2.97205	8.17158	-2.29076	low
TCGA-R5-A7ZI	6.21096	0	0	0.369271	0	0.27608	0.713256	0.554705	low		GSM387893	1.76567	0	7.51074	8.16694	2.60217	6.16391	7.8607	-2.28657	low
TCGA-HU-A4G9	2.01644	0	0.0197731	0.673737	0.227741	0	1.81619	0.55535	low		GSM387894	2.219	0	5.18217	8.64385	2.92501	10.9497	10.2078	-2.28209	low
TCGA-CG-4444	3.92055	0	0.459327	1.17453	0.354791	0.846874	3.08697	0.559033	low		GSM387836	0.659	1	8.12334	7.96547	1.81385	6.77608	8.15575	-2.26658	low
TCGA-B7-A5TJ	0.917808	0	0.411969	0.984042	0.21313	1.72927	2.10195	0.565263	low		GSM387801	0.671	0	5.8974	9.11739	4.20521	8.21655	9.36854	-2.25406	low
TCGA-CG-4436	0.665753	0	0.133827	0.746055	0.0867838	0.0950467	2.73974	0.580777	low		GSM387814	0.573333	1	6.56083	8.93449	3.94419	6.80386	9.06992	-2.24752	low
TCGA-VQ-A8PD	1.3589	1	0.31371	1.05527	0.235237	1.07786	3.15593	0.582702	low		GSM387917	0.379	0	4.79249	6.91502	1.15478	7.9245	8.91551	-2.24701	low
TCGA-VQ-A8PB	2.85753	1	0.664119	0.562865	0.0160684	0.331934	1.07313	0.587704	low		GSM387877	2.41667	0	4.18331	7.63863	2.60383	7.49835	9.49918	-2.23022	low
TCGA-HU-A4GF	2.15068	0	0.163499	1.09146	0.0949116	2.18606	3.47788	0.590589	low		GSM387820	4.33	0	3.64074	8.07543	3.97387	6.58474	8.89274	-2.21745	low
TCGA-VQ-A91K	5.10137	0	1.10996	1.19428	0.385928	0.62938	2.59115	0.591237	low		GSM387858	0.309	1	7.03897	7.99979	2.04009	6.07131	9.98219	-2.21657	low
TCGA-D7-A4YT	1.18904	0	0.172872	1.09835	0.278104	2.82674	2.5674	0.594956	low		GSM387916	2.12333	1	6.29356	9.36096	5.32911	7.09004	7.38366	-2.21029	low
TCGA-D7-A4YU	1.36986	0	0.833173	1.07368	0.105678	0.595695	3.35665	0.598952	low		GSM387971	0.785667	1	3.87466	7.49838	2.84721	7.02612	8.97181	-2.18055	low
TCGA-VQ-A91Q	1.73425	1	0.605305	1.34176	0.935083	0.449218	2.63338	0.605181	low		GSM387810	0.123333	0	3.59853	8.86367	4.91874	9.92945	8.6784	-2.15765	low
TCGA-HU-8249	2.4137	0	0.231432	0.605305	0.134878	0.235605	1.84768	0.607905	low		GSM387948	4.58233	0	6.65919	7.59745	1.82774	7.56909	8.67661	-2.12673	low
TCGA-VQ-A924	4.61918	1	0.969823	1.231	0.166458	0.556012	3.97557	0.610286	low		GSM387935	0.169	1	5.82494	6.89081	1.76744	7.41209	6.31603	-2.11812	low
TCGA-BR-A4PE	1.70137	0	0.425567	0.514905	0.0604625	0.729531	1.05262	0.613221	low		GSM387939	4.871	0	4.98315	7.91211	3.63707	6.4846	8.0147	-2.07354	low
TCGA-CG-4437	0.671233	0	0.292311	0.77543	0.130272	0.904349	2.39454	0.614056	low		GSM387908	0.609	1	5.95464	8.08613	3.51728	5.59186	8.5674	-2.05359	low
TCGA-BR-8372	2.60548	0	0.561204	1.09613	0.269991	0.22231	3.75054	0.615746	low		GSM387973	0.244333	0	7.68791	8.03814	2.29605	6.25507	9.3339	-2.04703	low
TCGA-HU-A4H4	1.9863	0	0.133432	0.572308	0.0723116	0.23008	2.14815	0.620376	low		GSM387969	3.77433	0	6.06126	9.27234	4.82479	6.75828	10.3206	-2.01588	low
TCGA-BR-8362	1.09041	1	1.09457	1.29743	0.391218	0.373286	3.64073	0.62121	low		GSM387983	1.89667	1	7.18555	8.90327	4.55208	6.53772	7.67323	-1.99931	low
TCGA-HU-A4GX	1.68767	0	0.494569	0.641546	0.00460925	0.458067	2.08678	0.621309	low		GSM387803	1.09	0	5.31583	7.79089	3.70585	6.96503	7.0275	-1.96128	low
TCGA-VQ-A91D	0.975342	1	0.278698	0.882447	0.119423	0.301354	3.52331	0.625258	low		GSM387796	0.683333	1	1.73031	8.85209	6.29304	6.84523	10.1554	-1.93551	low
TCGA-IN-A6RS	1.04932	0	0.123004	0.427713	0.052555	1.47607	0.767485	0.629123	low		GSM387876	0.839	1	11.4436	8.15035	1.17191	6.589	8.52723	-1.92676	low
TCGA-D7-6820	0.942466	0	0.0946415	0.86481	0.0762854	5.98077	0.54666	0.631416	low		GSM387946	0.486667	1	5.85895	8.36228	3.62111	8.24298	9.23669	-1.91392	low
TCGA-VQ-A8P8	2.58082	0	0.741747	0.836813	0.159887	0.495286	2.38463	0.63202	low		GSM387805	0.363333	0	5.3716	8.73302	5.80571	4.66221	7.02807	-1.90853	low
TCGA-BR-6803	2.6	0	2.82625	1.85156	0.111031	1.60122	4.47411	0.636206	low		GSM387892	0.265667	1	7.55254	8.22709	3.54488	6.96268	7.0457	-1.89346	low
TCGA-VQ-A8DT	4.06575	0	0.0564448	0.770533	0.115832	3.89699	1.22793	0.636463	low		GSM387905	0.209	1	8.8191	7.78326	2.07416	5.72586	8.23273	-1.88805	low
TCGA-VQ-AA68	3.63836	0	0.691177	0.542308	0.137635	0.411318	1.00007	0.639172	low		GSM387887	0.194333	1	6.86504	8.09269	3.7119	3.95584	8.70166	-1.87148	low
TCGA-D7-5578	1.05479	0	0.281312	1.02517	0.262072	2.80478	2.52045	0.640215	low		GSM387823	0.22	1	7.93718	7.28746	1.53257	6.64773	8.20194	-1.85917	low
TCGA-BR-A4QL	1.34521	1	0.0107798	0.422341	0.189413	0.326307	1.26939	0.642373	low		GSM387896	0.332333	1	6.47578	8.32264	4.99665	3.25136	6.87758	-1.85546	low
TCGA-HF-7133	5.25479	0	0.213005	0.865998	0.0900404	2.07769	2.82991	0.650895	low		GSM387928	0.905667	0	3.9814	7.83054	3.87809	5.39945	10.3071	-1.85473	low
TCGA-BR-8081	2.68767	0	1.63501	1.17025	0.161049	0.17594	3.28315	0.651759	low		GSM387848	3.31433	1	7.68914	8.84622	3.37993	9.10576	9.94013	-1.83844	low
TCGA-VQ-A91N	1.56164	1	0.251204	0.851839	0.299831	3.06271	1.46446	0.655528	low		GSM387968	0.511	1	6.10453	7.08296	2.63313	4.8862	7.67979	-1.79195	low
TCGA-FP-A9TM	0.517808	0	0.728312	1.12214	0.596554	1.19163	2.40711	0.657171	low		GSM387919	0.347667	0	8.72822	7.98714	2.39627	4.67734	9.71792	-1.78666	low
TCGA-MX-A5UG	0.309589	1	1.08114	1.20764	0.223052	0.50284	4.02145	0.660626	low		GSM387950	0.421	1	8.24356	8.05632	2.70627	5.35717	9.63441	-1.75274	low
TCGA-F1-A448	1.7726	0	0.297133	0.709026	0.5065	0.463309	1.55021	0.665954	low		GSM387921	0	0	5.42915	8.38866	4.66946	6.92723	8.45391	-1.74198	low
TCGA-VQ-A8P3	3.10137	0	1.05887	0.603597	0.0863762	0.430713	1.20821	0.666481	low		GSM387925	4.121	1	7.25788	8.51708	4.61832	4.33559	8.22485	-1.72277	low
TCGA-BR-A4J8	1.12603	0	1.37139	1.01835	0.0374525	1.65855	2.55075	0.671901	low		GSM387961	0.675667	1	8.50478	8.43948	2.69153	8.56855	9.8073	-1.71043	low
TCGA-D7-A6EV	0.936986	0	0.194717	0.686254	0.144438	3.79876	0.878843	0.674886	low		GSM387806	0.657667	0	6.38873	9.17159	5.38113	7.08449	9.22712	-1.70052	low
TCGA-KB-A93H	3.13699	0	0.19131	1.07943	0.57628	3.19342	2.04016	0.675781	low		GSM387986	0.049	0	6.46024	8.13297	3.45347	10.2757	7.91263	-1.67202	low
TCGA-FP-8211	1.13151	0	0.625832	0.725087	0	1.44747	2.39114	0.683673	low		GSM387972	0.011	0	4.2842	8.66945	4.57037	12.4393	9.3859	-1.65445	high
TCGA-HF-7132	6.4411	0	1.15814	1.23377	0.25544	1.3921	3.64699	0.684929	low		GSM387856	0.872333	1	6.08756	7.80992	3.66644	6.42568	8.38124	-1.64962	high
TCGA-BR-A4QM	0.427397	0	0.428357	0.622837	0.0900404	2.96046	0.985063	0.690242	low		GSM387975	0.494333	1	6.53018	7.27473	3.07803	3.88714	8.27833	-1.62756	high
TCGA-CG-4469	0.589041	1	0.146916	0.33308	0.216486	0.860367	0.645148	0.694071	low		GSM387811	0.107667	1	5.59425	7.21835	4.51484	6.17587	3.31638	-1.62527	high
TCGA-B7-5818	0.975342	0	0.164658	0.471552	0	0.0946415	2.58458	0.696614	low		GSM387938	0.213333	1	5.8852	8.35617	4.69942	6.98875	8.38819	-1.59261	high
TCGA-BR-6852	3.74521	0	0.120485	1.01528	0.445621	2.27998	2.96958	0.698887	low		GSM387944	2.85433	0	6.39116	8.22117	4.00256	8.83506	8.07016	-1.59121	high
TCGA-FP-7916	1.1726	1	0.477988	1.25683	0.216982	1.66239	4.90712	0.699431	low		GSM387804	0.422333	0	10.1662	7.56131	2.12572	4.66927	7.45821	-1.56185	high
TCGA-IN-AB1V	1.31233	0	2.16957	1.27929	0.453439	0.874207	2.15808	0.699613	low		GSM387857	0.269	1	9.38871	8.06991	3.01705	4.75126	8.76661	-1.5222	high
TCGA-IN-A6RN	1.6274	0	0.363227	1.18872	0.173127	3.4693	3.7814	0.70031	low		GSM387907	2.11767	0	4.69147	8.51883	5.89614	7.35639	7.56715	-1.49647	high
TCGA-CG-5719	0.0849315	0	1.24714	0.969823	0.0567222	0.44297	3.38438	0.700358	low		GSM387930	0.449	1	5.08113	7.47961	3.69791	6.03547	9.31123	-1.47031	high
TCGA-HU-8604	1.90137	0	0.370722	0.569977	0.0878701	0.52085	2.39166	0.708582	low		GSM387882	0.545667	1	6.18396	8.49392	5.46894	4.73102	8.2923	-1.46946	high
TCGA-VQ-A928	0.476712	1	1.45439	0.992261	0.162468	1.40626	2.36499	0.710023	low		GSM387802	0.506667	0	2.98756	8.27343	5.17461	8.83916	10.5987	-1.44407	high
TCGA-D7-8575	1.51781	1	0.165558	1.11223	0.548141	1.21083	3.84647	0.710592	low		GSM387869	0.695667	1	10.1349	8.19247	2.38195	8.29138	8.82215	-1.44233	high
TCGA-VQ-A8PU	2.27945	1	0.0596322	0.2806	0.196733	0.43808	1.03267	0.72041	low		GSM387808	0.195667	0	6.29777	6.75961	2.96855	7.05191	5.7904	-1.37947	high
TCGA-HU-8608	1.75616	0	0.075738	1.00698	0.0464212	0.435522	5.62376	0.724672	low		GSM387963	0.011	0	5.98276	8.34016	4.82927	6.31884	9.69667	-1.34292	high
TCGA-VQ-A91V	3.55342	0	0.0894982	0.766807	0.387583	3.48961	1.41635	0.735338	low		GSM387910	0.742333	1	8.24197	8.75621	4.90492	7.18268	7.87082	-1.3394	high
TCGA-HU-A4H6	1.76438	0	0.271306	0.523261	0.11703	0.742265	2.32792	0.740104	low		GSM387976	4.12767	0	6.37559	7.96267	4.38892	5.90877	8.73507	-1.33263	high
TCGA-VQ-A8E3	1.81096	1	0.473008	0.75232	0.510253	1.0916	1.81885	0.741197	low		GSM387830	2.9	1	9.04824	7.88874	2.51707	8.26427	9.06402	-1.3269	high
TCGA-CG-4441	1.16712	1	0.55454	0.823586	0.0603241	0.935384	3.69283	0.744144	low		GSM387845	0.137667	1	6.98217	7.86379	4.35627	3.56529	8.8029	-1.32477	high
TCGA-VQ-AA6D	1.4274	0	0.0735461	1.56091	0.348346	4.20806	5.69368	0.745434	low		GSM387962	0.3	1	6.39436	7.95181	4.0091	6.95731	9.64777	-1.27348	high
TCGA-CD-A4MG	0.547945	1	0.464145	0.779302	0.848638	0.964731	0.982583	0.745479	low		GSM387954	0.713333	1	6.86882	7.84001	3.33445	8.46265	9.89394	-1.23135	high
TCGA-VQ-AA6J	2.29589	0	0.34551	0.705403	0.170181	1.42884	2.71653	0.746991	low		GSM387884	0.329	1	6.96887	8.73734	5.67599	7.6702	7.56867	-1.22903	high
TCGA-BR-8487	0.0931507	0	0.227741	0.852798	0.00820001	2.46759	3.68308	0.75191	low		GSM387879	1.04	1	7.29341	8.79288	5.80518	6.35914	7.74055	-1.22885	high
TCGA-CG-5734	0.665753	1	0.228111	0.712904	0.0617071	3.8474	1.9128	0.752971	low		GSM387819	0.972333	1	8.6058	7.40643	2.88139	5.12482	8.33469	-1.22386	high
TCGA-BR-8382	2.08767	1	1.8746	0.91219	0.111165	0	2.66282	0.754576	low		GSM387888	1.19	0	9.64069	8.55323	3.69017	7.746	9.03572	-1.21817	high
TCGA-IN-AB1X	1.12603	0	0.417812	1.26303	0.377179	0.500088	5.68135	0.755512	low		GSM387861	0.773333	1	4.73152	7.55299	4.0594	7.34384	9.96687	-1.20499	high
TCGA-D7-A4Z0	1.23014	0	0.735349	0.667665	0.0503276	0.902652	2.74403	0.761969	low		GSM387904	2.47767	0	5.04382	7.35315	3.16643	7.22867	11.4594	-1.19159	high
TCGA-VQ-AA6K	1.03562	1	0.746743	0.750949	0.114234	0.495593	3.25517	0.765553	low		GSM387839	0.01	0	6.05552	6.37566	2.12539	6.35723	8.37517	-1.19084	high
TCGA-VQ-A91Z	4.63014	0	0.351176	0.785676	0.270469	0.573181	3.52309	0.769499	low		GSM387791	0.677667	0	3.74566	6.04995	2.414	5.83506	9.50087	-1.17611	high
TCGA-BR-8591	2.34521	0	1.05401	0.918768	0.15056	0.884481	3.43499	0.771912	low		GSM387875	2.95667	0	12.8455	7.94116	2.29163	5.17711	7.17281	-1.16772	high
TCGA-IN-7806	3.03014	0	2.10125	1.35321	0.195977	4.43614	2.07646	0.776693	low		GSM387816	0.0556667	1	7.69455	7.65508	3.66929	5.67675	8.79672	-1.12887	high
TCGA-CD-8536	1.03562	0	0.437334	0.355806	0.00690837	0.489954	1.97633	0.779791	low		GSM387899	0.392333	1	8.06818	7.81048	3.6729	7.05483	8.4283	-1.10479	high
TCGA-BR-8367	2.19452	1	0.957692	1.1394	0.212258	4.52292	2.61039	0.789836	low		GSM387822	0.00666667	0	5.56499	7.6927	4.7915	6.44897	8.27147	-1.10025	high
TCGA-D7-A4YV	0.493151	0	1.61617	1.17076	0.392207	0.0862403	3.829	0.790808	low		GSM387852	0.566667	1	7.92008	8.50977	5.24167	5.211	8.56308	-1.09718	high
TCGA-BR-7722	1.27671	1	0.871134	0.570657	0.00820001	1.09761	2.27947	0.794417	low		GSM387835	0.435667	1	6.10875	8.15223	4.85653	7.8425	9.06323	-1.08883	high
TCGA-BR-6564	2.17534	1	1.9915	2.13986	0.367259	7.07131	4.74627	0.802268	low		GSM387832	4.18433	0	9.26659	8.51511	4.43307	8.80097	7.17283	-1.08342	high
TCGA-RD-A8N0	3.3863	0	1.63427	0.853357	0.0802483	0.555325	2.86827	0.803714	low		GSM387826	0.369	0	12.4049	7.36394	1.59211	4.84655	7.63727	-1.08153	high
TCGA-BR-6706	1.50411	1	1.3027	1.06785	0.130799	0.469157	4.50393	0.809145	low		GSM387853	0.553333	1	10.0292	7.8335	3.36936	5.89426	7.44871	-1.07621	high
TCGA-CG-5721	0.50137	0	0.291839	0.821792	0.134878	0.416948	4.67174	0.809145	low		GSM387909	0.961	1	9.33485	8.31159	4.07061	6.56444	8.64959	-1.05034	high
TCGA-KB-A93J	3.07945	0	0.317767	0.865365	0.0886844	3.83219	3.02563	0.811349	low		GSM387927	1.31333	1	5.93577	7.27113	3.81449	7.89865	8.05173	-1.04378	high
TCGA-VQ-A925	0.378082	1	0.665848	0.985573	0.261832	3.08933	3.07606	0.815551	low		GSM387865	0.812333	1	7.89693	8.29258	5.09933	6.72391	7.67391	-0.982651	high
TCGA-R5-A7ZF	0.709589	1	0.219958	0.110764	0.13014	0.260507	0.950991	0.81664	low		GSM387987	0.257667	1	5.62258	8.00801	3.82155	14.6021	9.18536	-0.963577	high
TCGA-BR-8080	0.8	1	1.64478	1.01221	0.247685	0.310456	3.45783	0.818927	low		GSM387834	1.399	1	9.35461	7.65062	3.07635	6.83318	8.64212	-0.951132	high
TCGA-VQ-A91W	5.07123	0	0.101381	0.408929	0.0850167	0.196355	3.04161	0.822955	low		GSM387818	3.62333	0	6.54932	8.08631	5.24412	8.56545	7.37467	-0.922203	high
TCGA-VQ-A927	0.547945	1	0.550999	0.931759	0.203138	5.13359	2.00313	0.824885	low		GSM387885	1.281	0	6.07918	9.07923	6.97065	7.71652	8.51809	-0.918181	high
TCGA-HU-A4GP	0.747945	0	0.274888	0.602932	0.141825	4.02384	1.43792	0.825647	low		GSM387918	5.16767	0	7.58856	8.74355	6.0707	6.91537	7.90521	-0.897675	high
TCGA-BR-8676	0.627397	0	0.810978	0.221815	0	0.173895	1.27775	0.832279	low		GSM387841	0.139	1	12.4525	8.22734	2.57935	6.70751	9.23775	-0.896651	high
TCGA-D7-A6EY	0.953425	1	1.10387	0.815821	0.196985	0.205893	3.52553	0.834956	low		GSM387874	0.477667	1	7.38526	8.69177	6.15125	7.0204	7.86779	-0.854574	high
TCGA-RD-A8N1	9.6411	0	0.53037	0.843984	0.193204	1.19736	3.98951	0.836287	low		GSM387881	0.409	1	9.85771	8.21883	3.96377	6.75195	8.91419	-0.838424	high
TCGA-VQ-AA69	2.36712	0	0.260146	0.29443	0.25084	0.264717	1.70695	0.84079	low		GSM387889	0.369	1	6.77499	7.62135	4.88107	6.40608	7.52617	-0.82161	high
TCGA-D7-8572	1.4	0	1.86588	1.60293	0.461529	5.06219	3.11437	0.843489	low		GSM387862	0.156667	1	8.60483	8.2843	4.95132	3.5008	10.0322	-0.8109	high
TCGA-BR-4267	0.515068	1	0.111031	0.340733	0.0817487	0.857981	2.4599	0.849018	low		GSM387898	2.62	1	10.8451	7.44964	2.89233	6.33265	7.16756	-0.790554	high
TCGA-D7-6817	1.06575	0	0.185613	1.0914	0.245861	5.56811	3.3096	0.85855	low		GSM387953	0.286667	0	6.55129	7.58159	4.606	4.11316	10.2699	-0.763549	high
TCGA-VQ-A91A	3.28767	0	1.32924	0.729357	0.676719	0.44615	1.15504	0.858695	low		GSM387970	0.104333	1	6.36677	5.63764	2.40569	6.76412	5.37951	-0.749653	high
TCGA-FP-A4BE	0.923288	0	0.290896	0.734048	0.0194884	3.52567	3.11678	0.861589	low		GSM387807	0.164333	0	7.08129	8.44754	6.02137	7.56069	7.80641	-0.736984	high
TCGA-BR-6563	3.26027	0	1.23879	1.00863	0.289834	1.54646	3.53252	0.865443	low		GSM387981	0.821	1	6.84965	7.79803	5.21407	7.36024	7.37517	-0.722043	high
TCGA-BR-6801	3.35068	0	1.60174	0.604071	0.057277	0.186881	2.30173	0.868769	low		GSM387883	1.41667	0	5.94506	7.43164	4.45111	7.53558	9.09829	-0.721244	high
TCGA-CG-5724	1.00274	1	0.766722	0.431676	0.215989	0.601506	1.84318	0.870298	low		GSM387847	3.68433	1	10.1101	7.68116	4.17231	3.06686	7.97741	-0.684347	high
TCGA-CG-5723	6.83836	0	0.653519	0.836005	0.175812	0.151599	4.68889	0.870745	low		GSM387891	2.15233	0	6.30731	7.39248	4.29909	7.82994	8.98248	-0.669327	high
TCGA-HJ-7597	2.20548	1	0.164915	0.379288	0.234501	1.07231	2.12598	0.870835	low		GSM387947	0.596667	1	9.26322	8.18323	4.62935	6.36609	8.81982	-0.654067	high
TCGA-CD-A4MI	0.980822	1	2.88208	1.36306	0.188781	0.356707	4.13044	0.873994	low		GSM387895	0.0876667	0	5.18716	7.61639	5.19463	8.4115	9.02802	-0.609594	high
TCGA-MX-A666	1.16986	0	0.278342	1.42094	0.27739	9.00604	3.04158	0.880347	low		GSM387789	1.01567	0	8.59432	8.65112	5.26027	8.1198	9.63368	-0.609397	high
TCGA-CD-5801	1.09863	1	0.181039	0.539531	0.049352	0.514198	4.05125	0.886135	low		GSM387902	1.98567	1	7.24975	8.48295	5.87749	8.82495	8.4391	-0.584352	high
TCGA-BR-A4IU	2.29589	0	2.53521	1.10172	0.170566	0.521754	3.25859	0.889151	low		GSM387873	3.27	0	4.50209	8.43438	7.37408	5.75241	9.38118	-0.560387	high
TCGA-BR-8588	1.06575	0	1.44758	1.03316	0.352871	1.20621	3.55046	0.893672	low		GSM387809	0.156667	0	6.6153	7.14482	4.7442	6.29023	7.29913	-0.553997	high
TCGA-VQ-AA64	1.53425	1	1.12241	0.837863	0.0912598	3.69796	2.34917	0.896101	low		GSM387931	4.96333	0	10.6322	8.11967	4.20436	5.93972	8.76113	-0.539296	high
TCGA-VQ-A8PX	5.38082	0	0.111031	0.9151	0.146655	6.49291	2.54518	0.905203	low		GSM387829	4.249	0	8.10811	8.1434	4.35294	11.8095	8.79554	-0.533856	high
TCGA-D7-A4YY	1.14795	0	0.545968	0.764771	0.573084	0.337654	3.29418	0.907199	low		GSM387824	4.21667	0	11.67	7.99015	3.21411	9.5236	7.82475	-0.502951	high
TCGA-R5-A805	0.769863	1	0.503043	0.53824	0.14274	0.577538	3.37733	0.909778	low		GSM387940	0.109	1	7.81286	7.06819	3.26894	7.67137	9.83991	-0.434698	high
TCGA-FP-7998	1.85753	0	0.569686	0.93546	0.128425	0.154583	5.82033	0.911835	low		GSM387955	0.432333	1	10.0745	8.11194	4.68626	8.443	7.2375	-0.422175	high
TCGA-HU-8238	0.126027	0	0.169155	0.587173	0.215616	5.30403	1.32613	0.939587	low		GSM387827	3.10667	0	12.4222	8.04802	4.11279	5.37981	7.09274	-0.409971	high
TCGA-D7-6526	1.43288	0	0.344715	0.792772	0.0419438	3.69931	3.7466	0.941164	low		GSM387951	0.0523333	0	5.64003	8.03893	5.01464	11.3377	10.8989	-0.400223	high
TCGA-BR-8297	0.616438	0	2.30285	0.870266	0.132906	1.4073	2.28842	0.944033	low		GSM387870	0.153333	1	10.707	7.94774	4.42252	5.90013	8.01932	-0.375914	high
TCGA-BR-8296	1.29863	1	0.591392	0.783499	0.447421	1.07697	3.57282	0.94629	low		GSM387932	0.884333	1	6.01761	8.03366	5.89658	7.3018	10.1041	-0.349588	high
TCGA-VQ-A91S	2.73973	0	0.496002	0.819913	0.352194	1.39944	4.06252	0.948991	low		GSM387980	0.145667	1	8.95343	6.80499	3.85752	2.9412	8.47876	-0.278776	high
TCGA-VQ-AA6F	4.50959	0	0.354226	0.721066	0.0978804	0.411426	5.1845	0.955256	low		GSM387978	1.33233	1	9.15167	7.24824	4.06463	7.09295	7.96659	-0.209928	high
TCGA-HU-A4G2	2.02466	0	1.13573	0.297015	0.0282862	1.18339	1.47134	0.967946	low		GSM387979	0.221	1	6.98741	7.85852	6.22472	7.60619	7.63505	-0.152431	high
TCGA-CD-8534	1.00548	0	1.73976	1.27691	0.576957	2.15264	3.72142	0.973598	low		GSM387914	0.22	1	8.64268	8.23917	4.0957	14.3118	10.5737	-0.108731	high
TCGA-BR-8373	1.23288	0	0.932061	1.5672	0.405557	6.84481	4.3895	0.977328	low		GSM387982	2.51767	0	5.10439	7.49228	6.82268	6.96444	7.51269	-0.0468851	high
TCGA-BR-7717	1.51233	1	1.25586	0.606347	0.154454	1.80054	2.32043	0.979172	low		GSM387850	0.215667	1	10.1577	8.05883	5.67776	4.19171	8.61963	-0.0181224	high
TCGA-VQ-A8PF	0.208219	1	0.223423	0.759838	0.207893	2.25005	4.31683	0.980647	low		GSM387960	1.75433	1	11.1646	7.55247	3.82954	7.21275	8.56342	-0.0139756	high
TCGA-VQ-A922	0.753425	1	1.12188	0.861558	0.478195	2.26048	2.64973	0.983602	low		GSM387864	0.143333	1	5.97212	8.08952	6.86612	8.41768	9.1622	0.0499668	high
TCGA-CG-4477	2.58082	0	1.34193	0.796182	0.115166	1.16047	3.79404	0.983726	low		GSM387854	0.0143333	0	9.57823	7.40392	4.83096	6.66769	7.68397	0.0683706	high
TCGA-SW-A7EA	1.5863	0	0.299127	0.359971	0.0367495	0.37629	3.65208	0.984683	low		GSM387838	1.01333	1	12.0338	7.95592	4.67462	6.20993	8.37129	0.151401	high
TCGA-VQ-AA6A	3.24384	0	0.502229	1.2356	0.764856	6.11164	2.47778	0.984749	low		GSM387843	0.0756667	1	8.46977	7.58295	4.34073	11.4367	9.72211	0.157083	high
TCGA-B7-5816	2.22466	0	0.65892	0.642563	0.225028	0.300768	4.1364	0.987222	low		GSM387833	0.284333	1	7.83359	7.71644	5.43319	8.12934	9.9126	0.17467	high
TCGA-BR-8682	2.71507	0	3.03094	1.45565	0.909581	0.619366	2.71833	0.995005	low		GSM387866	0.445667	1	10.5432	7.68006	5.27169	6.05855	7.75765	0.238443	high
TCGA-IN-A6RI	1.53151	0	0.152248	0.789187	0.105812	7.72804	1.79194	0.997524	low		GSM387942	0.011	0	9.59092	7.25389	4.99458	6.46501	7.85478	0.298148	high
TCGA-BR-A453	0.506849	1	6.985	2.05509	0.193835	1.18739	2.14192	1.0004	low		GSM387974	4.47	0	5.15035	6.96709	6.50631	7.87047	8.52818	0.512382	high
TCGA-D7-A74A	1.66301	0	0.193204	0.310224	0.301822	1.16446	2.29616	1.00057	low		GSM387851	0.362333	1	10.6029	7.85588	5.51975	6.10629	9.79313	0.552212	high
TCGA-BR-6455	1.15616	1	1.1635	0.949722	0.211884	1.68518	4.45861	1.00889	low		GSM387849	0.38	1	8.49457	7.56751	6.076	10.1745	8.87353	0.827622	high
TCGA-BR-8365	1.46027	1	2.57024	1.17645	0.11023	0.891497	4.43949	1.01471	low		GSM387795	0.902333	0	13.7042	7.24707	4.52131	5.62822	7.48017	0.907808	high
TCGA-BR-7704	2.93699	0	0.241596	0.628634	0.0344975	3.5056	3.59988	1.01551	high		GSM387794	0.875667	1	12.6903	7.34779	5.46024	4.44516	8.06505	1.04535	high
TCGA-BR-6453	1.32877	0	1.02432	0.964436	0.120883	4.15389	3.63934	1.01664	high		GSM387840	4.309	0	13.4562	7.58922	6.2048	6.70944	7.05424	1.45414	high
TCGA-KB-A93G	1.67945	0	1.93704	1.14006	1.2906	0.420617	1.64418	1.02309	high		GSM387957	0.509	1	9.14958	4.79456	3.78092	8.15719	7.88145	1.91128	high
TCGA-F1-A72C	0.947945	0	0.585636	0.684101	0.380619	4.52172	1.70664	1.02461	high		GSM387936	1.08767	1	10.0958	6.81986	7.58011	4.49849	7.94928	1.98244	high
TCGA-BR-7958	2.46301	0	0.720716	0.593115	0.0635029	0.230203	4.58692	1.02695	high
TCGA-BR-8483	0.449315	0	1.14718	0.565597	0.0858325	1.034	3.25948	1.03071	high
TCGA-VQ-A94O	1.75342	1	0.399773	1.36732	0.545375	10.0562	2.06671	1.03354	high
TCGA-BR-A4J7	2.70959	0	4.03772	1.33754	0.191184	0.765874	3.09599	1.0422	high
TCGA-VQ-A94T	0.936986	1	0.713256	0.259664	0.388906	0.935535	1.37712	1.05004	high
TCGA-D7-A6EZ	1.69315	1	0.458592	0.431035	0.0766959	0.417596	4.11308	1.05894	high
TCGA-BR-7715	2.80274	0	0.74261	0.850959	0.397474	0.833821	4.79657	1.06827	high
TCGA-BR-8286	2.45205	0	0.854075	0.404467	0.219339	1.49994	2.31652	1.06941	high
TCGA-BR-6456	1.4411	1	2.10279	0.996461	0.240131	0.722291	4.15892	1.07237	high
TCGA-HU-A4G3	0.465753	0	0.477056	0.585636	0.121148	4.55408	2.47015	1.07753	high
TCGA-3M-AB46	4.83562	0	0.0560285	0.217975	0.11023	1.01892	3.1906	1.08104	high
TCGA-BR-A44T	2.84384	0	2.62978	0.808179	0.030548	0.445727	3.25755	1.09004	high
TCGA-RD-A7BS	0.920548	1	1.71818	1.02475	0.961994	0.407516	2.82831	1.09202	high
TCGA-HU-A4GH	0.980822	0	0.108491	0.641546	0.583038	5.60158	1.29202	1.09253	high
TCGA-BR-8484	2.09863	1	0.436588	1.09024	0.0606008	6.34865	4.59316	1.0927	high
TCGA-D7-6525	1.11233	1	1.36311	0.866077	0.241718	0.32239	4.93713	1.09948	high
TCGA-BR-6709	1.0137	1	0.879392	0.76103	1.11397	0.364012	2.20047	1.10177	high
TCGA-HU-A4H3	2.41644	0	0.481816	0.469157	0.527271	3.45594	1.28309	1.10528	high
TCGA-BR-8078	2.46575	0	1.09882	0.742696	0.0843364	3.83435	3.12362	1.10638	high
TCGA-IN-A6RR	0.561644	1	0.466236	0.469469	0.397365	2.53381	2.30276	1.10904	high
TCGA-BR-8590	0.778082	1	1.87661	1.11909	0.254715	2.76785	4.15396	1.11056	high
TCGA-BR-A4J5	2.36164	0	3.06559	0.947554	0.551491	0.737687	1.61814	1.11169	high
TCGA-D7-A4YX	3.03562	0	0.0753273	0.272262	0.0209111	0.24817	4.42179	1.11681	high
TCGA-RD-A8N5	4.7863	1	0.86845	0.52697	0.589763	1.06929	2.29425	1.11689	high
TCGA-BR-8485	0.767123	0	0.565597	1.24635	0.285343	8.92202	3.1515	1.1169	high
TCGA-R5-A7O7	3.80548	0	0.720891	0.229342	0.0750534	3.82657	0.917241	1.11878	high
TCGA-VQ-A8PK	1.48767	1	0.678883	1.04614	0.1129	2.81046	6.08981	1.12615	high
TCGA-VQ-A94U	2.24384	0	1.10333	0.818605	0.438719	3.03996	2.98948	1.13143	high
TCGA-BR-4253	0.339726	1	0.257252	0.596935	0.146264	1.00238	5.26386	1.14396	high
TCGA-CG-4460	1.83288	1	0.403922	0.766553	0.322966	4.22952	3.52179	1.14716	high
TCGA-BR-8678	2.06575	0	0.551984	0.829444	0.816477	0.143393	4.46243	1.15025	high
TCGA-CG-4305	1.32877	0	0.941407	0.861003	0.281194	2.13983	4.66105	1.15625	high
TCGA-CD-5799	1.08493	0	0.910886	0.679604	0.141564	5.64986	2.07228	1.15663	high
TCGA-D7-5577	2.14247	1	0.444455	0.6277	0.236217	3.3107	3.59945	1.16373	high
TCGA-BR-A44U	1.15616	1	0.907506	0.251568	0.312084	0.287236	2.36031	1.1707	high
TCGA-ZA-A8F6	1.43836	0	2.77476	0.923568	0.694836	0.98178	1.64533	1.17255	high
TCGA-BR-8059	1.20274	1	1.59034	0.408603	0.156397	0.97739	2.35533	1.17897	high
TCGA-HU-A4H0	0.175342	0	0.0997665	0.385818	0	0.263996	5.44324	1.18248	high
TCGA-D7-A6F2	1.30411	0	0.117828	0.926986	1.25773	1.74455	3.47103	1.18732	high
TCGA-KB-A6F7	5.30137	0	0.0563061	0.801904	0.231801	8.03054	2.52105	1.1883	high
TCGA-EQ-A4SO	1.35342	0	0.167872	0.372395	0.348686	0.888772	3.78396	1.1892	high
TCGA-CD-8530	1.03288	0	1.75779	0.591775	0.368601	1.23303	2.42956	1.20689	high
TCGA-CG-5718	3	1	0.212632	0.587941	0.0443242	3.58366	4.4719	1.21547	high
TCGA-BR-8686	1.73973	1	1.47871	0.705668	0.140648	1.62059	4.06729	1.21726	high
TCGA-B7-A5TI	1.63014	0	1.06046	0.559834	0.227741	1.91831	3.44735	1.22264	high
TCGA-HU-A4G6	2.02192	0	0.227371	0.171847	0	0.479127	4.1381	1.22405	high
TCGA-BR-6707	1.65753	1	0.227618	0.264356	0.0504669	1.06681	4.16798	1.22871	high
TCGA-EQ-8122	0.665753	1	2.12029	0.827575	0.271306	2.67577	2.7845	1.22872	high
TCGA-VQ-A8P5	0.643836	1	0.701771	0.581014	0.616169	1.26592	3.25521	1.22966	high
TCGA-CG-4438	4.50685	0	0.665757	0.873577	0.367483	2.56823	5.12036	1.25304	high
TCGA-B7-A5TN	0.786301	0	1.21182	0.54666	0.466862	1.06571	3.04443	1.2585	high
TCGA-IN-8663	0.282192	1	1.0333	0.6469	1.09079	1.23518	1.86845	1.2871	high
TCGA-RD-A8N9	2.96712	0	1.88998	0.845751	0.583134	0.891575	3.57488	1.29025	high
TCGA-D7-8576	1.22192	1	0.316377	0.540325	0.28155	6.35974	2.00824	1.29166	high
TCGA-D7-8570	2.06027	0	0.302758	0.487178	0.0122111	3.17266	4.51261	1.29389	high
TCGA-BR-6458	1.61096	1	2.33705	1.0695	0.397255	1.09194	4.6674	1.29443	high
TCGA-F1-6875	6.01918	1	0.428035	0.688225	0.501821	0.171591	5.62728	1.29577	high
TCGA-BR-6710	0.747945	0	1.1797	0.592158	0.0227584	4.42525	3.00807	1.29622	high
TCGA-CG-5732	5.75342	1	0.212258	0.546759	0.0593553	6.14766	3.08548	1.29718	high
TCGA-BR-8592	0.523288	1	2.8294	1.16575	0.342327	4.41388	2.75412	1.31039	high
TCGA-HU-8243	0.493151	1	0.583615	1.19598	0.553164	9.45882	2.67064	1.31429	high
TCGA-BR-A452	0.627397	1	0.24062	0.251568	0.388134	2.35778	2.68715	1.32679	high
TCGA-BR-8058	3.10411	0	0.877509	0.698307	0.198243	1.59598	5.32151	1.3298	high
TCGA-D7-A6F0	1.85753	0	0.153676	1.15614	0.368824	9.89414	3.58089	1.34234	high
TCGA-RD-A8NB	1.40548	1	3.65833	1.08549	0.319502	0.398022	3.6741	1.34765	high
TCGA-HU-A4GD	1.89589	0	0.234133	0.662023	0.689925	4.56814	2.82857	1.35331	high
TCGA-D7-6527	0.854795	1	0.690551	0.565305	0.0196308	6.728	2.52947	1.35554	high
TCGA-FP-A4BF	0.460274	1	1.40229	0.956577	0.755998	1.57831	4.30374	1.36184	high
TCGA-BR-8683	0.821918	1	2.21073	1.30603	0.662023	3.93172	3.97782	1.3661	high
TCGA-IN-A7NU	0.975342	0	1.84904	0.57947	0.299596	1.05963	3.3456	1.36857	high
TCGA-BR-7196	1.82466	0	2.15163	1.1271	0.814837	0.433173	4.67809	1.37668	high
TCGA-D7-6519	1.71233	0	1.28582	0.434988	0.474358	0.0564448	3.48867	1.38644	high
TCGA-BR-8687	0.684932	1	0.750263	0.356933	0.147828	4.1251	2.53453	1.38772	high
TCGA-D7-6522	1.55068	0	1.22676	0.915712	0.271306	3.41681	5.021	1.40001	high
TCGA-CD-8526	1.04384	0	1.91131	0.910426	0.173255	2.49861	4.82202	1.40073	high
TCGA-CD-A486	0.526027	1	0.50284	0.625551	0.173895	4.82933	4.04884	1.41697	high
TCGA-CD-A487	1.02466	0	1.41045	0.295488	0.250113	0.555325	3.14988	1.42923	high
TCGA-IN-7808	0.287671	1	1.37373	1.02304	1.39429	0.662935	3.52441	1.442	high
TCGA-VQ-A8E0	1.53973	1	0.100978	0.377068	0.0499095	7.19489	2.4283	1.45296	high
TCGA-CD-5803	0.934247	1	1.57512	1.09707	0.5007	2.09079	5.84889	1.46968	high
TCGA-RD-A8MW	3.1589	1	0.637935	0.728574	0.0226164	8.49759	2.98494	1.47067	high
TCGA-BR-8381	0.613699	0	0.230941	0.598556	0.325502	2.64272	5.3852	1.4813	high
TCGA-IN-A7NR	0.542466	0	1.77492	0.838508	0.613249	4.84007	2.1475	1.48176	high
TCGA-VQ-A8PM	0.156164	1	0.613249	0.648926	0.0918014	8.28576	2.52917	1.48391	high
TCGA-CD-5798	1.11781	0	3.72667	1.49498	1.11816	1.30381	3.32911	1.48655	high
TCGA-CG-4475	1.91507	0	1.41938	0.648281	0.146264	4.54982	3.36185	1.4904	high
TCGA-MX-A5UJ	1.64384	0	1.77387	0.945907	0.788769	5.72938	1.70571	1.49505	high
TCGA-BR-4255	0.339726	1	2.5369	0.887291	0.637749	1.46785	3.24557	1.49705	high
TCGA-BR-7716	3.31507	0	0.560128	1.12015	0.306379	7.25576	5.22859	1.49965	high
TCGA-BR-A4IV	2.38082	1	5.29636	1.07957	0.210389	1.36799	1.68818	1.51682	high
TCGA-VQ-A94P	0.221918	1	5.95154	1.47176	0.152638	1.60957	2.95732	1.51963	high
TCGA-BR-4201	2.57534	1	3.00067	0.501923	0.266757	0.464564	2.35533	1.53677	high
TCGA-BR-A4QI	1.7863	1	1.59837	0.564525	0.410233	1.50106	3.76647	1.54103	high
TCGA-D7-6518	1.59452	0	3.09547	0.762731	0.284869	0.380951	3.70186	1.54521	high
TCGA-CG-4301	0.252055	0	1.64814	0.663846	0.510253	1.55694	3.91585	1.54804	high
TCGA-D7-A747	0.69863	1	3.81944	0.899717	0.384271	1.44419	2.46111	1.55587	high
TCGA-IN-8462	1.56712	0	3.18225	0.447209	0.205893	1.56282	1.41045	1.55825	high
TCGA-D7-8579	1.74247	0	2.61925	0.986375	0.205643	6.37224	2.48977	1.56816	high
TCGA-D7-A6EX	0.942466	0	0.588709	0.573762	0.908352	0.629193	4.39427	1.58224	high
TCGA-HU-A4HB	1.30685	1	0.824971	1.09781	0.149259	7.85796	5.37918	1.62768	high
TCGA-BR-8384	0.309589	0	4.3993	1.21033	0.515208	0.757791	3.62366	1.63693	high
TCGA-CD-8532	0.969863	1	1.01621	0.668391	0.183963	3.19739	5.37149	1.64122	high
TCGA-RD-A7C1	1.38904	1	1.59665	0.661202	0.874679	2.34996	2.68165	1.64148	high
TCGA-VQ-A94R	3.54521	1	0.845671	0.852718	0.990519	4.47165	3.34874	1.66451	high
TCGA-VQ-A8PE	1.84932	1	0.579084	0.987394	0.463622	10.6492	2.66416	1.68483	high
TCGA-BR-8371	0.983562	1	4.82286	0.828632	0.0354832	0.724301	2.65787	1.69614	high
TCGA-RD-A8N4	5.94795	0	7.28761	1.42046	0.054779	0.482539	2.40089	1.71656	high
TCGA-BR-8284	0.671233	1	1.45544	0.633757	0.299245	3.61176	4.19021	1.7221	high
TCGA-BR-8369	1.16986	0	2.46161	0.623867	0.782325	1.16582	2.50653	1.73288	high
TCGA-BR-8589	2.26027	0	0.0356239	0.434988	0.208143	0.825379	7.22119	1.73479	high
TCGA-D7-6521	1.54521	0	1.38139	0.657274	0.0794293	2.75894	5.71224	1.73581	high
TCGA-HU-A4HD	2.78356	0	0.656908	0.571725	0.544584	4.53662	3.84236	1.76172	high
TCGA-SW-A7EB	0.482192	0	0.168257	0.925316	0.275484	11.731	3.27806	1.78393	high
TCGA-CD-8525	1.04932	0	0.96066	0.478195	0.0437644	5.62511	3.9655	1.7917	high
TCGA-BR-7901	0.287671	1	1.03175	0.76545	0.858458	2.37646	4.8117	1.8193	high
TCGA-VQ-A8PJ	0.224658	1	0.705757	0.756596	0.228357	7.07896	4.56888	1.82587	high
TCGA-CG-4440	0.334247	1	0.706022	0.471448	0.741747	4.99222	2.53027	1.83109	high
TCGA-BR-4257	0.805479	1	0.714927	0.619366	1.89902	0.0633649	2.51702	1.84808	high
TCGA-CD-5800	1.09589	0	0.0736832	0.810237	0.290306	8.38553	4.99681	1.86815	high
TCGA-VQ-A8DU	0.454795	1	0.132248	0.462681	0.845028	4.98268	3.14644	1.86892	high
TCGA-VQ-A8PQ	1.30411	1	3.42686	1.09734	1.01135	0.573568	3.78743	1.87166	high
TCGA-BR-8364	1.84932	0	3.9276	1.1783	0.119555	3.38484	4.76527	1.87551	high
TCGA-BR-8289	0.221918	1	2.31075	0.671475	0.250234	0.956354	5.40302	1.88347	high
TCGA-VQ-A91Y	0.810959	1	4.19439	1.4007	0.206893	5.67711	4.0113	1.8887	high
TCGA-CD-A48A	1.03562	0	0.567253	0.17031	0.50121	4.71831	2.23594	1.90037	high
TCGA-CD-8529	1.02466	0	1.5656	0.746399	0.378623	4.87697	4.42413	1.9477	high
TCGA-BR-8690	0.890411	0	0.40719	0.288299	0.236707	5.24498	3.8838	1.95646	high
TCGA-BR-4191	1.52877	1	1.06053	0.745452	0.569199	3.83139	5.23593	1.96601	high
TCGA-IP-7968	0.210959	0	0.631803	0.301236	0.0862403	5.33815	4.13445	1.98106	high
TCGA-R5-A7ZR	0.506849	1	0.599603	0.489543	0.214374	6.386	4.26176	2.00045	high
TCGA-FP-8209	4.96164	1	6.2458	1.3789	0.207768	0.981487	3.93364	2.00608	high
TCGA-RD-A8N6	0.745205	1	3.49907	1.08175	0.236217	7.48129	2.5615	2.02884	high
TCGA-CD-A48C	0.967123	1	2.21763	0.224411	0.345169	1.75181	2.74196	2.03642	high
TCGA-BR-A4J2	1.18082	0	3.4999	0.897163	0.961327	0.973428	3.02095	2.03917	high
TCGA-RD-A7BW	0.427397	1	3.62148	0.931154	0.581978	1.08672	4.29481	2.06737	high
TCGA-CD-8524	1.06301	0	1.39177	0.745969	0.920141	3.48651	4.10595	2.06803	high
TCGA-BR-4256	0.778082	1	3.66756	0.750006	0.390338	1.79718	3.45267	2.07919	high
TCGA-D7-6520	1.56986	0	0.632175	0.658737	0.141564	5.56467	6.15399	2.08626	high
TCGA-VQ-A8DZ	1.08493	1	0.84326	0.375623	0.161436	7.57562	3.01897	2.0967	high
TCGA-BR-7197	0.767123	0	2.20886	0.283329	0.541019	0.296546	3.5772	2.12663	high
TCGA-CG-5725	1.25205	1	4.91947	0.531069	0.0180644	0.748375	2.40441	2.15842	high
TCGA-HU-A4GC	0.271233	0	0.68437	0.520246	0.566669	7.52656	2.99259	2.17218	high
TCGA-BR-A4CS	0.123288	1	0.299831	0.186247	0.0817487	4.53218	5.29747	2.25358	high
TCGA-VQ-A8PP	1.95068	1	3.8933	0.485942	0.680234	0.419862	2.08512	2.28541	high
TCGA-BR-8291	1.66301	1	2.4037	1.0285	0.819505	3.18013	5.33213	2.29614	high
TCGA-D7-8578	1.76164	0	1.78655	0.644779	0.265197	6.65624	3.96935	2.3297	high
TCGA-CD-5813	1.03288	1	1.17101	0.46634	1.2969	0.930094	3.93515	2.34442	high
TCGA-BR-6457	1.13973	0	1.81192	0.953675	1.45333	3.06046	4.0846	2.40363	high
TCGA-IN-A6RL	1.11233	1	1.11063	0.323082	0.124196	7.62018	3.32898	2.42342	high
TCGA-CD-8535	1.06849	0	3.78216	0.440846	0.375623	0.910502	3.12668	2.4406	high
TCGA-D7-A748	0.361644	1	2.58967	0.214995	0.340277	0.580917	4.01141	2.45383	high
TCGA-D7-6822	1.0274	0	2.11293	0.466236	0.483571	1.28747	5.35045	2.49031	high
TCGA-BR-A4PD	1.72055	0	0.407951	0.42707	0.616452	8.04275	3.41147	2.54174	high
TCGA-FP-8210	0.419178	1	3.98071	0.637286	0.360982	2.21987	3.59866	2.59838	high
TCGA-BR-4279	0.79726	1	2.58405	0.56003	1.30124	0.813853	3.41739	2.76593	high
TCGA-CD-8533	1.28219	0	1.54102	0.594931	1.00612	4.01436	4.284	2.77104	high
TCGA-BR-7959	2.76712	0	3.97663	0.610228	0.422556	0.222186	4.95442	2.82229	high
TCGA-B7-A5TK	0.789041	0	1.52381	0.261591	0.0545012	5.97502	4.99083	3.03986	high
TCGA-VQ-A8E2	3.6137	0	2.12058	0.983313	0.835682	9.10666	3.73519	3.04716	high
TCGA-BR-6705	2.13425	1	2.52987	0.77905	1.52847	1.02524	4.48129	3.05271	high
TCGA-BR-7723	2.39452	1	1.23762	0.845751	0.489954	11.2882	4.25737	3.10067	high
TCGA-BR-8677	2.2274	0	3.13511	0.493135	1.08896	0.296428	3.93473	3.10228	high
TCGA-BR-8295	0.183562	1	0.173767	0.495081	0.24123	11.2441	5.07649	3.26818	high
TCGA-FP-7735	0.290411	1	1.02786	0.409038	0.160791	9.20772	4.88401	3.32933	high
TCGA-BR-7957	0.756164	1	3.69621	1.07656	1.87373	1.22206	3.83591	3.41233	high
TCGA-BR-8060	0.953425	1	5.83995	0.932742	0.806035	1.44467	3.2507	3.46409	high
TCGA-CD-8531	1.04932	0	0.872317	0.349479	2.67036	0.627513	1.97398	3.52731	high
TCGA-CD-A489	0.942466	1	5.72896	0.891808	1.14757	0.508834	3.01696	3.68903	high
TCGA-CD-8527	0.59726	1	1.42916	0.188148	0.181293	7.25375	4.89477	3.76225	high
TCGA-D7-6818	1.03014	1	2.54429	0.996895	1.81676	5.90356	3.21729	3.79092	high
TCGA-BR-A4IZ	0.747945	1	5.56613	0.471135	0.801904	2.73049	2.71714	5.0594	high
TCGA-MX-A663	0.821918	1	2.55856	0.439676	0.837943	12.1198	3.37454	6.88553	high
TCGA-VQ-A8DV	1.10411	1	0.647913	0.103128	1.279	13.1255	2.98083	7.62619	high
TCGA-BR-4187	0.386301	1	3.19848	1.06454	3.70956	3.43275	3.19544	8.84667	high
