# Supplementary material for: Progressions of the correlation between lipid metabolism and immune infiltration characteristics in gastric cancer and identification of BCHE as a potential biomarker
Source: Front Immunol. 2024 Jan 31;15:1327565. doi: 10.3389/fimmu.2024.1327565 (PMC10864593; doi:10.3389/fimmu.2024.1327565)
Supplement: Supplementary file 4 [file Table_4.xlsx]

## Sheet: GSEA.result
ID	Description	setSize	enrichmentScore	NES	pvalue	p.adjust	qvalue	rank	leading_edge	core_enrichment
KEGG_NEUROACTIVE_LIGAND_RECEPTOR_INTERACTION	KEGG_NEUROACTIVE_LIGAND_RECEPTOR_INTERACTION	161	0.622225	1.83357	2.2792e-09	3.82906e-07	2.92697e-07	4267	tags=55%, list=17%, signal=45%	F2/CHRNB2/OPRD1/GABBR2/CTSG/NPFFR2/NPY1R/ADRA1D/PTH2R/CCKAR/ADRA1B/MLNR/GABRA3/ADCYAP1R1/TACR1/CHRM2/AGTR1/GRPR/PTGER3/GHR/CHRNA3/VIPR2/NTSR1/GRIK5/PTH1R/ADRA2C/HTR2A/GABRR1/GRIK3/CHRM4/CNR1/HTR2B/PRSS2/GLRB/SCTR/AVPR2/GLP2R/GRID1/TACR2/P2RY8/DRD2/SSTR2/PTGFR/LEPR/S1PR3/NMUR1/CGA/AVPR1A/ADORA3/LPAR4/EDNRA/CCKBR/GRIN2A/CHRNA1/CHRNE/HRH2/OXTR/LPAR1/PTGIR/CYSLTR1/S1PR1/P2RY6/UTS2R/GRIK1/PRSS1/CHRM3/…
KEGG_RIBOSOME	KEGG_RIBOSOME	85	-0.527545	-2.17355	2.83557e-07	2.38188e-05	1.82073e-05	8566	tags=66%, list=35%, signal=43%	RSL24D1/RPL19/RPL30/RPL13A/RPL24/RPL18/RPL41/RPS8/RPL4/RPS15A/RPS24/RPS28/RPS27A/RPL15/RPL39/RPL35/RPS27L/RPL32/RPL10/RPL22/RPL5/RPLP2/RPS29/RPL10A/RPL12/RPL21/RPL27A/RPS7/RPL36A/RPS12/RPL36AL/RPL26/RPS13/RPL7/RPL34/RPS18/RPL36/RPS3/RPL7A/RPS4X/RPLP0/RPL14/RPS6/RPS15/RPL8/RPL9/RPL18A/RPS3A/RPS17/RPS23/RPS2/RPL3/RPL29/RPSA/RPL17/RPL22L1
KEGG_PPAR_SIGNALING_PATHWAY	KEGG_PPAR_SIGNALING_PATHWAY	58	0.709953	1.93519	4.8287e-07	2.70407e-05	2.06702e-05	1640	tags=24%, list=7%, signal=23%	APOA2/APOA1/APOC3/ADIPOQ/PLIN1/FABP4/RXRG/SLC27A6/CD36/FABP3/CPT1C/PLTP/SORBS1/LPL
KEGG_AMINOACYL_TRNA_BIOSYNTHESIS	KEGG_AMINOACYL_TRNA_BIOSYNTHESIS	40	-0.625487	-2.16988	2.88277e-06	0.000121076	9.25522e-05	6000	tags=62%, list=24%, signal=47%	GARS1/HARS1/CARS1/KARS1/YARS1/WARS1/DARS2/PARS2/SARS1/EPRS1/LARS1/VARS1/FARSB/RARS1/FARSA/IARS1/HARS2/NARS1/WARS2/IARS2/LARS2/QARS1/NARS2/MARS2/SEPSECS
KEGG_HYPERTROPHIC_CARDIOMYOPATHY_HCM	KEGG_HYPERTROPHIC_CARDIOMYOPATHY_HCM	67	0.652411	1.81407	4.58628e-06	0.000154099	0.000117795	4084	tags=46%, list=17%, signal=39%	IGF1/MYL3/SGCG/CACNG6/SGCA/PRKAA2/ACTC1/CACNA2D2/TGFB3/TGFB2/CACNA2D1/LAMA2/SGCD/DES/DMD/TPM2/CACNG4/CACNB2/ITGA7/CACNA2D3/SLC8A1/TNNC1/RYR2/ITGA11/IL6/CACNA2D4/CACNA1C/ITGA1/ITGA8/TGFB1/ITGA9
KEGG_COMPLEMENT_AND_COAGULATION_CASCADES	KEGG_COMPLEMENT_AND_COAGULATION_CASCADES	57	0.682112	1.85549	9.75858e-06	0.00027324	0.000208868	5284	tags=70%, list=21%, signal=55%	F2/SERPIND1/FGA/FGG/SERPINF2/FGB/C7/PROC/F7/F13A1/SERPINA5/F10/SERPINE1/C1S/F8/C1R/SERPING1/C4B/TFPI/C4A/CFH/C3/PROS1/A2M/THBD/CFD/SERPINA1/F2R/MASP1/C5AR1/BDKRB1/PLAT/C3AR1/C1QB/F5/C1QA/C4BPA/C6/CFI/C1QC
KEGG_GLYCOLYSIS_GLUCONEOGENESIS	KEGG_GLYCOLYSIS_GLUCONEOGENESIS	55	-0.532642	-2.03844	2.65242e-05	0.000636581	0.00048661	3942	tags=56%, list=16%, signal=47%	PGAM1/PCK2/ADH4/AKR1A1/ALDOB/PDHA1/DLAT/ALDH9A1/PFKL/LDHA/PGK1/ENO1/PKM/DLD/GAPDH/PGM2/ALDH2/ADH1C/ADH6/GPI/PFKP/FBP1/ALDH3A2/ACSS2/PCK1/ALDOA/ALDH3B2/ALDH3A1/ADH1A/HK2/ADH7
KEGG_CITRATE_CYCLE_TCA_CYCLE	KEGG_CITRATE_CYCLE_TCA_CYCLE	30	-0.667522	-2.18689	3.39068e-05	0.000703963	0.000538117	6455	tags=80%, list=26%, signal=59%	MDH2/SDHB/SUCLA2/SUCLG1/MDH1/OGDH/DLST/PCK2/SDHD/CS/PDHA1/DLAT/ACO2/FH/DLD/IDH3A/SDHA/SUCLG2/ACO1/SUCLG2P2/IDH1/ACLY/PCK1/IDH2
KEGG_DILATED_CARDIOMYOPATHY	KEGG_DILATED_CARDIOMYOPATHY	73	0.630183	1.76519	3.77123e-05	0.000703963	0.000538117	4084	tags=45%, list=17%, signal=38%	IGF1/MYL3/SGCG/ADCY2/CACNG6/ADCY1/SGCA/ACTC1/CACNA2D2/ADCY5/TGFB3/TGFB2/PLN/CACNA2D1/LAMA2/SGCD/DES/DMD/TPM2/CACNG4/CACNB2/ITGA7/CACNA2D3/SLC8A1/TNNC1/RYR2/ITGA11/CACNA2D4/CACNA1C/ITGA1/ITGA8/TGFB1/ITGA9
KEGG_FOCAL_ADHESION	KEGG_FOCAL_ADHESION	185	0.516801	1.53041	7.31991e-05	0.00122975	0.000940031	6350	tags=43%, list=26%, signal=32%	COL2A1/RELN/LAMA1/VTN/VEGFD/IGF1/THBS4/TNN/PAK3/SHC4/COL4A6/MYLK/THBS1/LAMA2/TNXB/MAPK10/MYL9/FLNA/AKT3/PDGFD/FLNC/FN1/ITGA7/VEGFC/COL3A1/COMP/CAV2/FYN/RASGRF1/SHC2/LAMC1/COL4A4/PDGFRA/ITGA11/COL1A2/CHAD/THBS2/VEGFB/COL6A2/COL1A1/HGF/ITGA1/COL6A3/PDGFRB/SHC3/ITGA8/PDGFC/ERBB2/MET/COL5A1/LAMA4/IBSP/ITGA9/MYLPF/TNC/VAV1/PARVG/PGF/FLT4/PRKCB/COL4A2/PARVA/PRKCG/THBS3/ACTN1/COL5A2/RAC3/ITGB5/PIK3CG/IT…
KEGG_ECM_RECEPTOR_INTERACTION	KEGG_ECM_RECEPTOR_INTERACTION	76	0.60607	1.70157	8.87394e-05	0.00135529	0.001036	6181	tags=61%, list=25%, signal=45%	COL2A1/RELN/LAMA1/VTN/THBS4/TNN/CD36/SV2A/SV2B/COL4A6/THBS1/LAMA2/TNXB/FN1/SDC2/ITGA7/COL3A1/COMP/LAMC1/COL4A4/ITGA11/COL1A2/CHAD/THBS2/COL6A2/COL1A1/ITGA1/COL6A3/ITGA8/COL5A1/LAMA4/IBSP/ITGA9/GP1BA/TNC/COL4A2/THBS3/COL5A2/ITGB5/ITGB6/ITGA5/COL6A1/SPP1/LAMA5/LAMB1/SDC4
KEGG_BUTANOATE_METABOLISM	KEGG_BUTANOATE_METABOLISM	28	-0.641637	-2.10078	0.000126688	0.00177363	0.00135578	4154	tags=57%, list=17%, signal=48%	ACSM3/HADHA/HMGCS1/EHHADH/PDHA1/ALDH9A1/ECHS1/ACAT2/ALDH2/AKR1B10/GAD1/L2HGDH/ALDH3A2/HADH/ACADS/BDH1
KEGG_ADIPOCYTOKINE_SIGNALING_PATHWAY	KEGG_ADIPOCYTOKINE_SIGNALING_PATHWAY	61	0.63744	1.7493	0.000159984	0.00206749	0.00158041	1899	tags=20%, list=8%, signal=18%	IRS4/ADIPOQ/POMC/RXRG/CD36/NPY/PRKAA2/CPT1C/SLC2A4/MAPK10/LEPR/AKT3
KEGG_CARDIAC_MUSCLE_CONTRACTION	KEGG_CARDIAC_MUSCLE_CONTRACTION	59	0.637981	1.7415	0.000193285	0.00231942	0.00177299	3334	tags=32%, list=14%, signal=28%	COX8C/MYL3/CACNG6/ATP1B2/ATP1A2/ACTC1/CACNA2D2/CACNA2D1/TPM2/CACNG4/CACNB2/COX7A1/CACNA2D3/SLC8A1/TNNC1/RYR2/COX4I2/CACNA2D4/CACNA1C
KEGG_CALCIUM_SIGNALING_PATHWAY	KEGG_CALCIUM_SIGNALING_PATHWAY	141	0.535492	1.56702	0.000212482	0.00237979	0.00181914	4707	tags=43%, list=19%, signal=35%	CAMK2B/ADRA1D/CCKAR/ADRA1B/TACR1/CHRM2/ADCY2/AGTR1/GRPR/PTGER3/NTSR1/ADCY1/HTR2A/HTR2B/PDE1B/MYLK/PLN/TACR2/PDE1A/PLCD4/TRPC1/RYR3/PTGFR/AVPR1A/RYR1/CACNA1H/EDNRA/CCKBR/GRIN2A/SLC8A2/SLC8A1/HRH2/OXTR/ATP2B4/TNNC1/PHKG1/PDGFRA/RYR2/CYSLTR1/ITPKB/PLCB1/CHRM3/CACNA1C/PDE1C/TBXA2R/PDGFRB/CYSLTR2/F2R/ERBB2/PTGER1/EDNRB/BDKRB1/BST1/CAMK4/PLCG2/CHRM1/ITPR1/CACNA1A/GNAS/NOS3/PRKCB
KEGG_FRUCTOSE_AND_MANNOSE_METABOLISM	KEGG_FRUCTOSE_AND_MANNOSE_METABOLISM	33	-0.588354	-1.98447	0.000398775	0.00418713	0.00320069	5336	tags=67%, list=22%, signal=52%	HK3/GMPPA/MTMR6/MTMR1/TPI1/FCSK/ALDOB/FPGT/GMPPB/PFKL/PMM2/AKR1B10/GFUS/KHK/SORD/PFKP/FBP1/PFKFB4/ALDOA/GMDS/PFKFB2/HK2
KEGG_CELL_ADHESION_MOLECULES_CAMS	KEGG_CELL_ADHESION_MOLECULES_CAMS	123	0.532928	1.55081	0.000790508	0.00781208	0.00597164	4123	tags=36%, list=17%, signal=30%	MPZ/CLDN6/CLDN19/CLDN11/CDH2/CLDN10/CADM3/CADM1/NRXN2/NCAM2/NLGN4X/CNTN1/NFASC/HLA-G/NEGR1/JAM2/JAM3/CLDN5/SELP/NCAM1/CNTNAP1/CD8B/NLGN1/SDC2/VCAN/L1CAM/MADCAM1/CD22/NRCAM/NLGN3/NRXN3/PTPRM/CD34/HLA-DQA2/CD40/ICAM2/NLGN2/SELL/ITGA8/SELE/VCAM1/ITGA9/CD40LG/PECAM1
KEGG_MATURITY_ONSET_DIABETES_OF_THE_YOUNG	KEGG_MATURITY_ONSET_DIABETES_OF_THE_YOUNG	20	0.740991	1.7373	0.0012277	0.0114585	0.00875902	754	tags=35%, list=3%, signal=34%	NKX2-2/NEUROD1/SLC2A2/ONECUT1/NKX6-1/PKLR/PAX4
KEGG_PEROXISOME	KEGG_PEROXISOME	73	-0.412382	-1.58911	0.00138125	0.0122131	0.00933585	4554	tags=36%, list=18%, signal=29%	ACOX1/HACL1/SOD1/PRDX5/SCP2/PXMP2/ACOX3/EHHADH/FAR1/GSTK1/CRAT/PEX6/PEX7/FAR2/ABCD3/ACSL5/PEX11A/HSD17B4/IDH1/DHRS4/NUDT12/EPHX2/IDH2/SLC27A2/XDH/NOS2
KEGG_DNA_REPLICATION	KEGG_DNA_REPLICATION	34	-0.51334	-1.74971	0.0026137	0.0219551	0.0167827	5789	tags=56%, list=24%, signal=43%	DNA2/POLD2/POLA1/POLE/LIG1/MCM4/RFC1/PCNA/RFC3/MCM6/MCM5/MCM7/MCM2/POLE3/POLA2/MCM3/POLE2/FEN1/POLD3
KEGG_APOPTOSIS	KEGG_APOPTOSIS	82	-0.372525	-1.52037	0.0034526	0.0276208	0.0211136	4036	tags=37%, list=16%, signal=31%	PRKAR2A/PIK3R3/PIK3CB/CHUK/CASP8/PRKX/CAPN1/IRAK1/CYCS/ENDOG/TNFRSF10B/TNFRSF10C/CHP1/CASP3/TP53/MYD88/APAF1/IRAK2/CASP6/BIRC3/TNFSF10/AIFM1/DFFB/TNF/CASP7/TNFRSF10A/IL1A/CASP10/CHP2/IL1B
KEGG_VASCULAR_SMOOTH_MUSCLE_CONTRACTION	KEGG_VASCULAR_SMOOTH_MUSCLE_CONTRACTION	99	0.523693	1.50283	0.00396022	0.0302417	0.0231171	3677	tags=37%, list=15%, signal=32%	PLA2G1B/ADRA1D/ADRA1B/ADCY2/AGTR1/ADCY1/ADCY5/KCNMA1/MYLK/NPR1/KCNMB1/MYH11/PPP1R14A/ACTA2/MYL9/CALD1/PLA2G2C/ACTG2/IRAG1/PLA2G5/RAMP2/GUCY1B1/GUCY1A1/GUCY1A2/AVPR1A/PRKG1/EDNRA/PPP1R12B/PTGIR/PLA2G2D/PLCB1/RAMP1/CACNA1C/MYL6B/RAMP3/KCNMB3/NPR2
KEGG_FATTY_ACID_METABOLISM	KEGG_FATTY_ACID_METABOLISM	37	-0.49432	-1.71208	0.00480406	0.0322833	0.0246777	5275	tags=68%, list=21%, signal=53%	ALDH7A1/CPT1A/ACAA1/ACOX1/ACADVL/HADHA/ADH4/ACOX3/EHHADH/ECI1/ALDH9A1/ACADSB/ACAA2/ECHS1/ACAT2/ALDH2/ADH1C/ACSL5/ADH6/CPT2/ALDH3A2/HADH/ACADS/ADH1A/ADH7
KEGG_GAP_JUNCTION	KEGG_GAP_JUNCTION	77	0.540279	1.51875	0.00474542	0.0322833	0.0246777	6207	tags=43%, list=25%, signal=32%	TUBB2B/TUBB4A/ADCY2/ADCY1/HTR2A/HTR2B/ADCY5/DRD2/TUBA1A/GUCY1B1/GUCY1A1/GUCY1A2/PDGFD/PRKG1/LPAR1/GNAI1/PDGFRA/PLCB1/TUBB6/PDGFRB/PDGFC/GJA1/ITPR1/GNAS/PRKCB/PRKCG/PRKACB/PRKG2/KRAS/ADCY4/ADRB1/GNAI2/PDGFB
KEGG_PYRIMIDINE_METABOLISM	KEGG_PYRIMIDINE_METABOLISM	92	-0.360206	-1.5127	0.00450841	0.0322833	0.0246777	5608	tags=38%, list=23%, signal=29%	POLD2/CTPS2/NT5C/POLA1/POLR3A/POLE/POLR1A/POLR1D/POLR1E/CAD/POLR1B/NUDT2/ENTPD5/POLR1C/POLE3/POLA2/NME6/POLR3K/UCK2/TYMS/POLR2B/TK1/DCK/POLE2/CMPK2/PNP/RRM1/POLD3/NT5C3A/ENTPD6/CMPK1/RRM2/CANT1/POLR3G/NME2
KEGG_MELANOMA	KEGG_MELANOMA	58	0.572172	1.55963	0.00511802	0.0330703	0.0252793	3782	tags=34%, list=15%, signal=29%	FGF19/IGF1/FGF3/FGF10/FGF7/FGF2/FGFR1/FGF13/CDKN2A/FGF12/AKT3/PDGFD/FGF9/FGF1/CDK6/PDGFRA/HGF/PDGFRB/PDGFC/MET
KEGG_BASE_EXCISION_REPAIR	KEGG_BASE_EXCISION_REPAIR	34	-0.4944	-1.68515	0.00532013	0.033103	0.0253043	6630	tags=47%, list=27%, signal=34%	APEX2/HMGB1/MPG/POLD2/UNG/NTHL1/POLE/LIG1/PCNA/POLE3/POLE2/NEIL3/FEN1/POLD3/PARP4/PARP3
KEGG_VALINE_LEUCINE_AND_ISOLEUCINE_DEGRADATION	KEGG_VALINE_LEUCINE_AND_ISOLEUCINE_DEGRADATION	42	-0.431733	-1.545	0.00882296	0.0529378	0.0404662	6194	tags=67%, list=25%, signal=50%	HADHB/MCCC1/IVD/MCEE/MMUT/ALDH7A1/BCAT1/ACAA1/HIBADH/BCKDHB/AUH/PCCA/HADHA/HMGCS1/EHHADH/PCCB/ALDH9A1/ACADSB/ACAA2/ECHS1/DLD/ACAT2/ALDH2/HIBCH/MCCC2/ALDH3A2/HADH/ACADS
KEGG_TYPE_II_DIABETES_MELLITUS	KEGG_TYPE_II_DIABETES_MELLITUS	40	0.584944	1.54185	0.00918206	0.0531926	0.040661	1343	tags=15%, list=5%, signal=14%	IRS4/ADIPOQ/SLC2A2/PKLR/SLC2A4/MAPK10
KEGG_TGF_BETA_SIGNALING_PATHWAY	KEGG_TGF_BETA_SIGNALING_PATHWAY	83	0.51855	1.47021	0.00995818	0.0557658	0.042628	3082	tags=24%, list=13%, signal=21%	AMHR2/THBS4/NOG/LEFTY2/GDF6/CHRD/TGFB3/TGFB2/THBS1/DCN/NODAL/SMAD9/BMPR1B/LTBP1/ID4/ACVR1/COMP/INHBB/BMP6/THBS2
KEGG_NITROGEN_METABOLISM	KEGG_NITROGEN_METABOLISM	20	-0.569843	-1.73135	0.0121774	0.060994	0.0466245	1303	tags=25%, list=5%, signal=24%	CA2/CPS1/CTH/CA6/CA9
KEGG_GLYCOSAMINOGLYCAN_BIOSYNTHESIS_CHONDROITIN_SULFATE	KEGG_GLYCOSAMINOGLYCAN_BIOSYNTHESIS_CHONDROITIN_SULFATE	21	0.667021	1.5856	0.0114047	0.060994	0.0466245	5946	tags=62%, list=24%, signal=47%	CHST13/B3GAT1/CHST11/CHST15/CHST7/CHSY3/CHST14/CHST3/CSGALNACT1/CHST12/DSE/CSGALNACT2/B3GALT6
KEGG_SYSTEMIC_LUPUS_ERYTHEMATOSUS	KEGG_SYSTEMIC_LUPUS_ERYTHEMATOSUS	111	0.489454	1.4185	0.0120084	0.060994	0.0466245	6401	tags=39%, list=26%, signal=29%	ELANE/CTSG/C7/H4C6/H4C14/C1S/MACROH2A2/C1R/C4B/GRIN2A/H2BC11/C4A/C3/HLA-DQA2/CD40/H2BU1/FCGR2B/H2AC19/H2AC18/H4C9/H2BC12/FCGR2C/H3C13/CD40LG/H4C12/H4C8/C1QB/H2BC4/H2BC8/C1QA/C6/H2BC18/ACTN1/C1QC/FCGR1A/H2BC21/CD86/FCGR3A/H2BC5/HLA-DQA1/CD28/H2BC17/FCGR2A
KEGG_AXON_GUIDANCE	KEGG_AXON_GUIDANCE	121	0.468749	1.36265	0.0126074	0.060994	0.0466245	4369	tags=30%, list=18%, signal=25%	SLIT1/DPYSL5/NTN3/SEMA3D/EPHA7/PAK3/SLIT2/SEMA3E/SEMA3A/SLIT3/EPHB6/CXCL12/EPHA3/LRRC4C/CFL2/SEMA5B/EFNB3/L1CAM/EPHA4/SEMA6C/NFATC4/NTN1/GNAI1/FYN/SEMA3G/EFNA5/NRP1/CXCR4/FES/SEMA7A/NTN4/MET/PLXNB3/PLXNC1/SEMA6B/SEMA4C
KEGG_SPLICEOSOME	KEGG_SPLICEOSOME	125	-0.312982	-1.35758	0.0127071	0.060994	0.0466245	7964	tags=49%, list=32%, signal=33%	SNRPG/SF3B2/SMNDC1/LSM2/CCDC12/SRSF10/LSM5/SF3A3/DDX23/THOC2/SRSF8/SNW1/HNRNPA3/DDX42/RBMX/HNRNPU/SF3B3/DDX46/SRSF3/EFTUD2/HNRNPK/PRPF38A/SRSF7/HNRNPC/SF3A2/WBP11/SF3A1/DHX16/EIF4A3/CDC40/SRSF2/PCBP1/SNRPA/DDX39B/LSM7/CDC5L/TXNL4A/ALYREF/PRPF8/PRPF40A/SF3B1/PRPF38B/RBM25/AQR/HSPA1A/HNRNPM/HNRNPA1/DHX8/HSPA8/SRSF1/NCBP1/LSM4/TCERG1/SNRNP200/PRPF4/THOC3/CHERP/HSPA1B/DHX15/PLRG1/HSPA6
KEGG_ARRHYTHMOGENIC_RIGHT_VENTRICULAR_CARDIOMYOPATHY_ARVC	KEGG_ARRHYTHMOGENIC_RIGHT_VENTRICULAR_CARDIOMYOPATHY_ARVC	63	0.527099	1.45235	0.0131959	0.0615808	0.0470731	4138	tags=41%, list=17%, signal=34%	CDH2/SGCG/CACNG6/SGCA/CACNA2D2/CACNA2D1/LAMA2/TCF7L1/SGCD/CTNNA3/DES/DMD/CACNG4/CACNB2/ITGA7/CACNA2D3/SLC8A1/RYR2/ITGA11/CACNA2D4/CACNA1C/ITGA1/ITGA8/LEF1/ITGA9/GJA1
KEGG_BASAL_CELL_CARCINOMA	KEGG_BASAL_CELL_CARCINOMA	49	0.552678	1.48432	0.0205932	0.0935041	0.0714756	5582	tags=43%, list=23%, signal=33%	WNT6/FZD9/PTCH2/WNT10B/SHH/TCF7L1/FZD7/SMO/WNT9A/GLI3/GLI1/FZD8/FZD2/FZD4/LEF1/FZD1/GLI2/WNT2B/FZD10/HHIP/FZD6
KEGG_CYTOSOLIC_DNA_SENSING_PATHWAY	KEGG_CYTOSOLIC_DNA_SENSING_PATHWAY	40	-0.403077	-1.39831	0.0229034	0.101257	0.077402	6557	tags=52%, list=27%, signal=39%	ZBP1/IL18/RELA/RIPK1/IKBKB/ADAR/CCL4L2/TBK1/POLR3A/NFKB1/POLR1D/POLR1C/POLR3K/CHUK/DDX58/IKBKE/RIPK3/AIM2/POLR3G/CASP1/IL1B
KEGG_PROPANOATE_METABOLISM	KEGG_PROPANOATE_METABOLISM	32	-0.452445	-1.51524	0.0247323	0.106395	0.0813292	5867	tags=66%, list=24%, signal=50%	ACACA/SUCLA2/SUCLG1/MCEE/MMUT/ALDH7A1/ACSS1/PCCA/HADHA/EHHADH/PCCB/ALDH9A1/ECHS1/LDHA/ACAT2/ALDH2/HIBCH/SUCLG2/SUCLG2P2/ALDH3A2/ACSS2
KEGG_PYRUVATE_METABOLISM	KEGG_PYRUVATE_METABOLISM	37	-0.429174	-1.48645	0.025332	0.106395	0.0813292	5867	tags=62%, list=24%, signal=47%	ACACA/GLO1/GRHPR/MDH1/ME1/ALDH7A1/ACSS1/ACYP1/PCK2/PDHA1/DLAT/ALDH9A1/LDHA/PKM/DLD/ACAT2/ALDH2/ME2/ALDH3A2/ACSS2/PCK1/LDHD/HAGHL
KEGG_RNA_DEGRADATION	KEGG_RNA_DEGRADATION	56	-0.37271	-1.42966	0.0274841	0.109936	0.0840365	7107	tags=45%, list=29%, signal=32%	CNOT9/PNPT1/PAPOLA/EXOSC2/TENT4A/EDC4/EXOSC10/LSM7/DIS3/EXOSC8/EXOSC7/EXOSC9/CNOT8/MTREX/CNOT10/PATL1/ZCCHC7/LSM4/CNOT6L/CNOT6/ENO1/XRN1/CNOT1/HSPD1/HSPA9
KEGG_MELANOGENESIS	KEGG_MELANOGENESIS	88	0.489192	1.39184	0.0270552	0.109936	0.0840365	6094	tags=38%, list=25%, signal=28%	CAMK2B/POMC/CREB3L3/WNT6/ADCY2/FZD9/ADCY1/WNT10B/ADCY5/GNAO1/TCF7L1/FZD7/WNT9A/FZD8/ASIP/FZD2/GNAI1/PLCB1/TYRP1/FZD4/LEF1/EDNRB/FZD1/GNAS/PRKCB/WNT2B/PRKCG/FZD10/FZD6/PRKACB/KRAS/ADCY4/GNAI2
KEGG_WNT_SIGNALING_PATHWAY	KEGG_WNT_SIGNALING_PATHWAY	139	0.451067	1.3199	0.0283114	0.110612	0.0845531	3811	tags=22%, list=15%, signal=18%	CAMK2B/WIF1/SFRP1/SFRP2/WNT6/FZD9/NKD1/MMP7/WNT10B/PRICKLE1/SFRP4/DKK1/DKK2/CXXC4/TCF7L1/FZD7/MAPK10/SFRP5/WNT9A/PRICKLE2/SOX17/FZD8/DAAM2/NFATC4/FZD2/PLCB1/VANGL2/FZD4/NKD2/LEF1
KEGG_REGULATION_OF_ACTIN_CYTOSKELETON	KEGG_REGULATION_OF_ACTIN_CYTOSKELETON	186	0.429611	1.2723	0.0311558	0.118958	0.0909331	6207	tags=33%, list=25%, signal=25%	F2/FGF19/CHRM2/PAK3/FGF3/FGF10/FGF7/CHRM4/FGF2/FGFR1/FGF13/MYLK/FGD1/MYL9/MYH10/PFN2/FGF12/CFL2/WASF1/PDGFD/FGF9/FN1/ITGA7/FGF1/PFN4/RDX/MRAS/PDGFRA/ITGA11/CHRM3/ITGA1/PDGFRB/ITGA8/WAS/PDGFC/F2R/BDKRB1/ITGA9/MYLPF/CHRM1/GSN/CD14/MSN/ARHGEF6/VAV1/RRAS/PIP4K2A/CYFIP2/FGD3/ACTN1/RAC3/ITGB5/PIK3CG/ITGAM/ITGB6/ITGA5/FGFR3/KRAS/ITGB2/ENAH/NCKAP1L/PDGFB
KEGG_PATHWAYS_IN_CANCER	KEGG_PATHWAYS_IN_CANCER	298	0.409095	1.23211	0.033033	0.123323	0.0942697	4951	tags=24%, list=20%, signal=20%	LAMA1/VEGFD/FGF19/IGF1/RXRG/WNT6/FZD9/FGF3/FGF10/CCNE1/RET/PTCH2/AR/FGF7/WNT10B/FGF2/TGFB3/COL4A6/FGFR1/FGF13/TGFB2/SHH/ZBTB16/CDKN2A/LAMA2/TCF7L1/FZD7/MAPK10/CTNNA3/SMO/RUNX1T1/WNT9A/FGF12/GLI3/MMP2/AKT3/GLI1/FGF9/FN1/VEGFC/FZD8/FGF1/FZD2/CDK6/LAMC1/RARA/COL4A4/PDGFRA/IL6/VEGFB/HGF/PDGFRB/FZD4/ERBB2/MET/TGFB1/LEF1/CEBPA/CSF1R/LAMA4/FZD1/PLCG2/ARNT2/CDKN2B/GLI2/FLT3/PGF/PRKCB/TGFBR2/WNT2B/COL4A2/…
KEGG_PENTOSE_PHOSPHATE_PATHWAY	KEGG_PENTOSE_PHOSPHATE_PATHWAY	24	-0.446494	-1.38912	0.0493901	0.180381	0.137885	6791	tags=71%, list=28%, signal=51%	TALDO1/FBP2/RPIA/ALDOC/RPE/PRPS2/RBKS/DERA/PGD/ALDOB/PFKL/TKT/PGM2/GPI/PFKP/FBP1/ALDOA
