# Supplementary material for: Progressions of the correlation between lipid metabolism and immune infiltration characteristics in gastric cancer and identification of BCHE as a potential biomarker
Source: Front Immunol. 2024 Jan 31;15:1327565. doi: 10.3389/fimmu.2024.1327565 (PMC10864593; doi:10.3389/fimmu.2024.1327565)
Supplement: Supplementary file 5 [file Table_5.xlsx]

## Sheet: TMEscores
The ESTIMATE result							The CIBERSORT result																													The ssGSEA result
ID	StromalScore	ImmuneScore	ESTIMATEScore	TumorPurity			ID	B cells naive	B cells memory	Plasma cells	T cells CD8	T cells CD4 naive	T cells CD4 memory resting	T cells CD4 memory activated	T cells follicular helper	T cells regulatory (Tregs)	T cells gamma delta	NK cells resting	NK cells activated	Monocytes	Macrophages M0	Macrophages M1	Macrophages M2	Dendritic cells resting	Dendritic cells activated	Mast cells resting	Mast cells activated	Eosinophils	Neutrophils	P-value	Correlation	RMSE				ID	Activated B cell	Activated CD4 T cell	Activated CD8 T cell	Activated dendritic cell	CD56bright natural killer cell	CD56dim natural killer cell	Central memory CD4 T cell	Central memory CD8 T cell	Effector memeory CD4 T cell	Effector memeory CD8 T cell	Eosinophil	Gamma delta T cell	Immature B cell
TCGA-BR-A4J4	156.148	1019.96	1176.11	0.712581			TCGA-BR-A4J4	0.0232154	0.00550735	0.0238462	0.105602	0	0.124928	0.0617216	0.0375517	0.135095	0	0.0417593	0	0.0366317	0.0234728	0.111806	0.0868522	0.169874	0	0	0.0121122	2.47747e-05	0	0.08	0.108011	1.0441				TCGA-BR-A4IZ	0.345679	0.485847	0.619828	0.43379	0.506684	0.565236	0.722844	0.631861	0.438997	0.491563	0.237234	0.584509	0.401136
TCGA-BR-A4IZ	1870.57	1659.31	3529.89	0.43286			TCGA-BR-A4IZ	0.0129814	0.0459302	0.0420036	0.088693	0	0.322103	0	0.0256247	0.053966	0	0	0.117255	0.00400631	0	0.0526328	0.135552	0.0109182	0	0	0.0883338	0	0	0.03	0.164034	1.03947				TCGA-RD-A7C1	0.158263	0.569355	0.637425	0.436833	0.438778	0.576335	0.711249	0.575701	0.367539	0.474725	0.139049	0.47226	0.300624
TCGA-RD-A7C1	225.404	1928.77	2154.17	0.604869			TCGA-RD-A7C1	0.0156101	0.00857372	0.0490182	0.193908	0	0.106207	0.103491	0.0446544	0.0653659	0	0.00198655	0	0	0.0413495	0.0725279	0.0565915	0.0202348	0	0	0.15633	0	0.0641519	0.04	0.132155	1.03869				TCGA-BR-6852	0.380879	0.591473	0.70302	0.444288	0.515403	0.660521	0.763135	0.66049	0.409395	0.596309	0.171199	0.556268	0.446034
TCGA-BR-6852	740.041	2272.78	3012.82	0.499968			TCGA-BR-6852	0.0228713	0	0.0632225	0.304658	0	0	0.0940956	0.054851	0.11049	0	0.0724098	0.0028772	0	0.113008	0.0431047	0.0973572	0.016982	0.00407301	0	0	0	0	0.04	0.152041	1.0406				TCGA-BR-7851	0.324494	0.553368	0.576916	0.394903	0.486536	0.660809	0.704814	0.657343	0.409816	0.457225	0.191336	0.548887	0.398628
TCGA-BR-7851	352.251	983.579	1335.83	0.695938			TCGA-BR-7851	0.0755061	0	0.0556722	0.0795868	0	0.201873	0.0858301	0.025445	0.0734659	0	0.0293362	0.00853131	0.0128839	0.125678	0.0656499	0.0804139	0.0137057	0	0.0357186	0.0231581	0	0.00754522	0.03	0.172063	1.01424				TCGA-BR-8487	0.181498	0.504191	0.567722	0.40947	0.482095	0.647979	0.69145	0.550623	0.31313	0.432371	0.118515	0.501068	0.216143
TCGA-BR-A4J1	-856.496	-663.928	-1520.42	0.927993			TCGA-BR-A4J1	0.0686022	0	0.0234999	0.163662	0	0.181416	0.0676123	0.0112498	0.153957	0	0.0360193	0	0.0056985	0.0921422	0.0205681	0.0627166	0.0264319	0.00628632	0	0.0801377	0	0	0.06	0.113571	1.05388				TCGA-BR-6564	0.348848	0.354654	0.604303	0.389903	0.501199	0.610084	0.70571	0.566335	0.433119	0.502485	0.198086	0.492284	0.38599
TCGA-BR-8487	-206.231	1041.93	835.697	0.746734			TCGA-BR-8487	0	0.014892	0.0899085	0.0704867	0	0.140916	0.0869574	0.0491136	0.102174	0.011566	0.0264292	0	0	0.15434	0.136682	0.106832	0	0	0.00970286	0	0	0	0.04	0.149137	1.03266				TCGA-D7-6526	0.0486803	0.421358	0.432946	0.354416	0.500744	0.614611	0.680025	0.582112	0.368627	0.360828	0.142571	0.49524	0.191467
TCGA-BR-6564	1235.31	1331.41	2566.72	0.555566			TCGA-BR-6564	0.0625709	0	0.00941503	0.17548	0	0.214245	0.00725626	0.0504941	0.154744	0	0	0.00969021	0.0129631	0	0.0654818	0.100112	0.00782531	0	0.129723	0	0	0	0.04	0.139549	1.0483				TCGA-CD-8530	0.226888	0.43829	0.536021	0.393858	0.513049	0.589117	0.709756	0.606795	0.385622	0.427807	0.218951	0.499329	0.310007
TCGA-D7-6526	-570.572	122.031	-448.541	0.858147			TCGA-D7-6526	0.0631276	0	0.0560854	0.0178177	0	0.151435	0	0	0.179117	0	0.0876587	0	0.01697	0.128845	0.0417135	0	0.0300405	0	0	0.158329	0.0185277	0.0503324	0.04	0.152217	1.0276				TCGA-FP-7735	0.389072	0.506276	0.607583	0.396551	0.500843	0.624091	0.725299	0.575512	0.400991	0.438712	0.207897	0.516817	0.371126
TCGA-CD-8530	1193.57	1002.71	2196.28	0.599935			TCGA-CD-8530	0.048099	0	0.0117153	0.0927307	0	0.206497	0	0.0262305	0.0903128	0	0.0143317	0	0	0.0519038	0.030986	0.128278	0.0838999	0.0131618	0.102435	0.0994182	0	0	0.08	0.107519	1.04068				TCGA-MX-A5UJ	0.336611	0.479298	0.52942	0.361029	0.47854	0.607668	0.703484	0.628282	0.379628	0.432278	0.181903	0.520451	0.342015
TCGA-FP-7735	5.56297	1171.92	1177.48	0.71244			TCGA-FP-7735	0.0242149	0.0513775	0.0704037	0.164086	0	0.119197	0	0.029713	0.161356	0	0	0.0500575	0.0233972	0.112723	0.0818561	0.0795159	0.0152662	0	0.0168365	0	0	0	0.02	0.203955	1.01134				TCGA-D7-5578	0.401873	0.509657	0.605343	0.452452	0.527458	0.644592	0.71919	0.619217	0.436568	0.45126	0.22456	0.540478	0.409247
TCGA-MX-A5UJ	383.732	692.653	1076.38	0.722774			TCGA-MX-A5UJ	0.0446069	0.0456292	0.0310223	0.0854445	0	0.227707	0.00433045	0.0497882	0.11581	0	0.01646	0	0.00972294	0.0309088	0.104639	0.0729853	0	0.0119108	0.121628	0.0185972	0	0.00881087	0.04	0.152672	1.03061				TCGA-VQ-A8PX	0.210353	0.513626	0.542658	0.414892	0.469187	0.580373	0.673256	0.491536	0.327247	0.432346	0.155024	0.405887	0.28717
TCGA-BR-4367	1161.96	1821.92	2983.88	0.503642			TCGA-BR-4367	0.0139965	0	0.0659648	0.0931206	0	0.138729	0.0727166	0.0468925	0.0830507	0	0.0512734	0	0	0.107395	0.0701704	0.154488	0	0	0.034295	0.032369	0.011866	0.0236726	0.05	0.120893	1.03335				TCGA-BR-8295	0.12384	0.346618	0.358041	0.267525	0.375833	0.587391	0.627201	0.427056	0.284834	0.216967	0.0754949	0.403705	-0.0372701
TCGA-D7-5578	471.78	1408.28	1880.06	0.636413			TCGA-D7-5578	0.0121839	0.0401013	0.161199	0.153264	0	0.101203	0	0.0195345	0.133358	0	0.0371993	0	0.0410302	0.0570628	0.0520398	0.0406994	0.0477114	0	0.039953	0.0634603	0	0	0.01	0.322194	0.952597				TCGA-D7-8579	0.328866	0.402875	0.529586	0.433277	0.497027	0.590359	0.702688	0.6674	0.418669	0.483806	0.229505	0.542489	0.388651
TCGA-VQ-A8PX	-1355.86	614.837	-741.027	0.879392			TCGA-VQ-A8PX	0.0627163	0	0.245252	0.134505	0	0.151908	0.0745904	0.0224634	0.126611	0	0	0	0.00193075	0	0.0381348	0.0233652	0.0365722	0.0205277	0.0380128	0	0	0.0234094	0	0.401299	0.920773				TCGA-HU-A4G8	0.401976	0.616137	0.601637	0.379143	0.478009	0.585568	0.694726	0.57236	0.35682	0.52488	0.197435	0.491598	0.465255
TCGA-BR-8295	-1128.93	-1070.27	-2199.2	0.960453			TCGA-BR-8295	0.322309	0	0.166474	0.0402991	0	0.0336513	0	0.0391885	0.0630969	0	0	0.0407438	0	0.135607	0.0495788	0.029789	0.0160325	0	0.0632298	0	0	0	0	0.545753	0.83713				TCGA-3M-AB46	-0.061018	0.454136	0.431351	0.281049	0.440601	0.608762	0.653315	0.52258	0.29763	0.264482	0.131893	0.407783	0.0256514
TCGA-D7-8579	1028.03	1357.82	2385.85	0.577444			TCGA-D7-8579	0.0150496	0.0435532	0.0302422	0.0515771	0	0.224973	0	0.0135456	0.100157	0	0	0.0162092	0.0235291	0.0192524	0.0118346	0.130246	0.0424256	0.011767	0.111451	0.0235812	0.0659743	0.0646316	0.04	0.133991	1.02387				TCGA-D7-8572	0.268535	0.523115	0.561857	0.451879	0.502478	0.565939	0.695308	0.613299	0.430146	0.433827	0.200852	0.561704	0.339973
TCGA-HU-A4G8	-370.034	1024.31	654.28	0.76418			TCGA-HU-A4G8	0.0536672	0.0603207	0.0671581	0.115803	0	0.14636	0.10775	0.0799947	0.0534973	0	0.0105861	0	0	0.0999054	0.10854	0.0902587	0	0.00565665	0	0	0.000409742	9.16411e-05	0.01	0.254809	0.985436				TCGA-BR-6710	0.284927	0.305709	0.540335	0.367398	0.50671	0.606451	0.694516	0.549277	0.376895	0.424982	0.272977	0.436308	0.256824
TCGA-3M-AB46	-224.493	155.749	-68.7437	0.828207			TCGA-3M-AB46	0.000715089	0.000135146	0.00643157	0.047573	0	0.265285	0	0.0459673	0.118584	0	0.0344969	0	0.0283675	0.24949	0.0539459	0	0.0114127	0	0	0.105883	0.0317129	0	0.32	0.032054	1.09396				TCGA-BR-6802	0.398764	0.603726	0.676904	0.486135	0.517165	0.648878	0.730326	0.615663	0.367457	0.560118	0.226986	0.506977	0.457467
TCGA-D7-8572	941.823	1170.53	2112.35	0.609746			TCGA-D7-8572	0.0165493	0	0.0399875	0.00846204	0	0.15858	0.0460909	0.0166111	0.0673933	0	0.0632173	0	0	0.308478	0.0466819	0.0904167	0.0108494	0	0	0.115744	0	0.0109371	0.18	0.0650493	1.07409				TCGA-VQ-A91N	0.224737	0.4837	0.525488	0.341227	0.492336	0.604169	0.695979	0.548783	0.357149	0.379757	0.167703	0.464025	0.269312
TCGA-VQ-A923	66.8114	2162.09	2228.9	0.596098			TCGA-VQ-A923	0.0538613	0	0.0285947	0.194078	0	0.170723	0.0739775	0.0683476	0.119231	0	0.054929	0	0	0.058442	0.0956035	0.0255844	0.0220557	0	0.0175732	0.0169998	0	0	0.06	0.113593	1.06656				TCGA-D7-8573	0.210146	0.487825	0.522889	0.33902	0.445951	0.613352	0.66944	0.574857	0.303335	0.354624	0.0237202	0.430857	0.238642
TCGA-BR-6710	-287.46	536.262	248.801	0.801194			TCGA-BR-6710	0.102507	0	0.368638	0.123801	0	0.126198	0.0374651	0	0.063141	0	0.0102058	0	0.00942649	0	0.00460294	0.0282151	0	0.00926147	0.10872	0.00781782	0	0	0	0.52831	0.851289				TCGA-VQ-A91E	0.368679	0.568794	0.616906	0.38056	0.497183	0.621585	0.701447	0.574366	0.343327	0.44931	0.167698	0.483454	0.401229
TCGA-BR-6802	63.3048	1648.46	1711.77	0.655271			TCGA-BR-6802	0.0121997	0.00637858	0.0477572	0.252571	0	0	0.171368	0.0398978	0.124086	0	0.0594754	0	0	0.0537613	0.0393122	0.0594545	0	0.0993781	0.02966	0	0	0.0046999	0.07	0.109176	1.05425				TCGA-HF-A5NB	-0.0211812	0.538733	0.540289	0.351671	0.471315	0.628404	0.680424	0.579116	0.272659	0.423678	0.159052	0.48237	0.136515
TCGA-VQ-A91N	-976.155	59.4523	-916.703	0.891375			TCGA-VQ-A91N	0.213537	0	0.18239	0.0525458	0	0.234289	0.0184917	0.024665	0.0879398	0	0.0325849	0	0	0.0352816	0.0245265	0.0236937	0.0336596	0.0100765	0.00236709	0.0239522	0	0	0	0.437627	0.902809				TCGA-HU-A4GC	0.158004	0.449585	0.55208	0.350687	0.463507	0.57893	0.697588	0.562647	0.371441	0.382458	0.12578	0.499695	0.165603
TCGA-D7-8573	-905.92	279.856	-626.065	0.871233			TCGA-D7-8573	0.0327103	0	0.103922	0.119974	0	0.201609	0.0569585	0.0633218	0.0833147	0	0.00916506	0	0	0.0740173	0.0723549	0.0633448	0.00922256	0.0324399	0.0333574	0.0146567	0	0.029631	0.02	0.212396	1.00278				TCGA-BR-A4QI	-0.0166118	0.475045	0.537526	0.338873	0.481112	0.628073	0.690909	0.498298	0.289777	0.384956	0.139582	0.501313	0.172871
TCGA-VQ-A91E	-1221.78	925.946	-295.834	0.846424			TCGA-VQ-A91E	0.047512	0	0.257202	0.117399	0	0.213928	0.0927689	0.0345159	0.0403473	0	0.0456321	0	0.00974602	0.0149704	0.0214091	0.0417084	0	0.00662544	0	0.0471101	0	0.00912537	0	0.411224	0.91588				TCGA-VQ-A8PP	0.293511	0.540367	0.58865	0.362995	0.503606	0.587028	0.696687	0.598231	0.361544	0.476411	0.177445	0.488082	0.381098
TCGA-HF-A5NB	-1011.88	556.837	-455.038	0.858636			TCGA-HF-A5NB	0	0	0.00670273	0.255664	0	0.143779	0.0743478	0.0679144	0.0995953	0	0	0.00283182	0	0.070832	0.0419964	0.142367	0.0235619	0	0	0.0704078	0	0	0.04	0.156939	1.04058				TCGA-BR-4255	0.342563	0.507224	0.605179	0.40143	0.499273	0.614076	0.743172	0.634309	0.448629	0.477865	0.203567	0.52445	0.382153
TCGA-HU-A4GC	-107.131	531.698	424.567	0.78549			TCGA-HU-A4GC	0.0278172	0	0.0966969	0.209766	0	0.14174	0.0691171	0.0195115	0.111409	0	0.00691478	0	0.00169875	0	0.101138	0.103132	0.0225088	0	0.0885504	0	0	0	0.02	0.210285	1.00651				TCGA-MX-A5UG	0.590159	0.521271	0.628023	0.459516	0.505672	0.60684	0.721539	0.641399	0.452407	0.53023	0.305494	0.521594	0.606933
TCGA-BR-A4QI	-375.948	506.194	130.247	0.811486			TCGA-BR-A4QI	0.0311301	0	0.00650118	0.262582	0	0.0653025	0.0892513	0.046103	0.0885393	0	0	0.0167332	0	0.153315	0.0665706	0.151517	0.00607561	0	0	0.0122393	0.00414006	0	0.08	0.10531	1.05727				TCGA-CG-5732	0.510799	0.529632	0.622761	0.483316	0.533876	0.640792	0.712136	0.591468	0.373517	0.467964	0.25044	0.536304	0.502749
TCGA-VQ-A8PP	-10.0851	836.498	826.413	0.74764			TCGA-VQ-A8PP	0.135916	0	0.0190541	0.174206	0	0.137003	0.0901147	0.0407349	0.119513	0	0.0590098	0	0.0180455	0.0559409	0.0737689	0.0578483	0	0	0	0.0188452	0	0	0.03	0.181401	1.02678				TCGA-CG-5719	0.290265	0.445502	0.559267	0.39405	0.51865	0.631694	0.730413	0.659169	0.401317	0.484535	0.210645	0.544244	0.330703
TCGA-BR-4255	1397.52	1413.36	2810.89	0.525416			TCGA-BR-4255	0.0672135	0	0.100954	0.131065	0	0.174113	0.0427121	0.0164128	0.0590905	0	0.0268832	0	0	0.0362908	0.0760004	0.151924	0.0405424	0	0.0688331	0	0	0.00796588	0.01	0.248598	0.981165				TCGA-CD-8532	0.415542	0.552602	0.665452	0.422137	0.562656	0.628695	0.726596	0.605029	0.349824	0.542351	0.229359	0.504747	0.463785
TCGA-MX-A5UG	1505.93	2284.05	3789.98	0.398137			TCGA-MX-A5UG	0.107441	0.129822	0.0547485	0.0821307	0	0.1749	0.0286193	0.0308673	0.0872365	0	0.0494954	0	0.0146337	0.0700132	0.0229183	0.0377331	0.0160155	0.0200813	0.0305849	0.0320484	0	0.010711	0.01	0.368453	0.932611				TCGA-HU-A4GT	0.0984032	0.528506	0.520521	0.407166	0.480608	0.63584	0.677799	0.576352	0.307434	0.401437	0.167211	0.500992	0.186166
TCGA-CG-5732	-616.687	1638.72	1022.03	0.728265			TCGA-CG-5732	0.0266339	0.0553855	0.2154	0.161502	0	0.0941099	0.00357484	0.0296274	0.163596	0	0.0161747	0	0.00697304	0.0661241	0.0288943	0.0624223	0.00482135	0.00834905	0.00471905	0.03868	0	0.0130121	0	0.396087	0.922373				TCGA-BR-4280	0.201244	0.545336	0.618129	0.385547	0.469219	0.638149	0.69563	0.590579	0.345182	0.467555	0.253592	0.500705	0.308303
TCGA-CG-5719	1155.44	1369.46	2524.9	0.560661			TCGA-CG-5719	0.0352837	0	0.119115	0.0322788	0	0.150388	0	0.00357103	0.130534	0	0	0.0345362	0.00801404	0.31731	0.00988346	0.0751085	0	0	0	0.0664786	0	0.0174994	0.02	0.20774	1.01213				TCGA-VQ-A8PE	0.370955	0.551296	0.564173	0.391158	0.473562	0.611974	0.696374	0.545501	0.395283	0.410373	0.189634	0.511677	0.390424
TCGA-CD-8532	456.93	1921.92	2378.85	0.578282			TCGA-CD-8532	0.0164718	0.02494	0.0460203	0.109143	0	0.28981	0	0.0321679	0.132999	0	0	0.0346717	0.00843172	0.100445	0.0476549	0.0627777	0.0215567	0	0.0513222	0.0215879	0	0	0.05	0.121478	1.05216				TCGA-BR-A4PE	0.260622	0.588043	0.591717	0.448266	0.529043	0.645903	0.727615	0.626856	0.367378	0.497665	0.132904	0.532445	0.360194
TCGA-HU-A4GT	-666.945	446.104	-220.841	0.840511			TCGA-HU-A4GT	0.000347383	0	0.0597004	0.0627183	0	0.160604	0.126848	0.0162403	0.142498	0.00752865	0.0280309	0	0	0.176864	0.074774	0.0718792	0.00566123	0	0.021234	0.0338747	0	0.0111976	0.12	0.0885648	1.05346				TCGA-CG-4469	-0.0345153	0.527745	0.509222	0.475506	0.479244	0.588204	0.693093	0.61831	0.399907	0.413874	0.147835	0.539677	0.196691
TCGA-BR-4280	-394.572	1157.71	763.141	0.753776			TCGA-BR-4280	0.0907164	0	0.150678	0.0908318	0	0.0849278	0.112751	0.0305494	0.0883295	0	0.0527814	0	0.0114697	0.0471784	0.0581491	0.0672951	0.0228194	0	0	0.0747029	0.0168195	0	0.01	0.36917	0.930563				TCGA-HU-8243	0.0819929	0.435435	0.399166	0.390621	0.380255	0.555812	0.659995	0.526508	0.287104	0.278259	0.126269	0.430343	0.0659276
TCGA-VQ-A8PE	-441.412	769.742	328.33	0.794154			TCGA-VQ-A8PE	0.0772096	0	0.0536156	0.123996	0	0.208296	0.0585106	0.0250197	0.0952931	0	0.0821644	0	0	0.110126	0.0381966	0.0341705	0.0113646	0.0125089	0	0.0695284	0	0	0.03	0.159899	1.03096				TCGA-D7-6815	0.161657	0.385268	0.47022	0.387839	0.515153	0.62092	0.68249	0.604126	0.31883	0.384891	0.104553	0.507622	0.191346
TCGA-BR-A4PE	156.922	1378.98	1535.9	0.674551			TCGA-BR-A4PE	0.0203767	0	0.0436677	0.0199451	0	0.148432	0.0225367	0.0652601	0.0884848	0	0.0404449	0	0	0.263229	0.0890716	0.0795292	0.00312233	0	0	0.112047	0	0.00385313	0.1	0.0915374	1.06028				TCGA-F1-6874	0.0910713	0.572944	0.590218	0.41744	0.466403	0.677485	0.711691	0.636826	0.367394	0.467782	0.241271	0.542225	0.28065
TCGA-CG-4469	-186.525	1106.94	920.415	0.738406			TCGA-CG-4469	0.0303488	0	0.00729998	0	0	0.17527	0.0196049	0.0201916	0.0292715	0	0.0412488	0	0	0.0672506	0.0465367	0.267987	0.00510111	0.0398865	0	0.154743	0	0.0952585	0.02	0.209649	1.00249				TCGA-HU-8244	-0.0758267	0.393253	0.430429	0.345031	0.502951	0.567591	0.643136	0.496834	0.227073	0.31275	0.0410451	0.427016	0.00380275
TCGA-HU-8243	-530.198	134.32	-395.878	0.854153			TCGA-HU-8243	0.0318895	0	0.111464	0.0390437	0	0.183685	0.0448129	0.0278289	0.0964713	0	0.0416147	0	0	0.112549	0.00754642	0.0508399	0.000753986	0.0369353	0	0.189973	0	0.0245929	0.02	0.206046	1.00521				TCGA-D7-6519	0.0875598	0.408349	0.567154	0.40366	0.508424	0.63904	0.710231	0.566036	0.350693	0.421196	0.130969	0.478947	0.178947
TCGA-D7-6815	78.2808	396.678	474.959	0.780891			TCGA-D7-6815	0.0443529	0	0.0680248	0.0547179	0	0.149817	0.0415501	0.00503706	0.114289	0	0.0410202	0	0	0.286825	0.0293087	0.0939031	0.00545278	0.00491641	0.0388052	0.0118634	0	0.0101164	0.04	0.149098	1.03023				TCGA-F1-A72C	0.340215	0.548453	0.586923	0.415836	0.519893	0.62987	0.697964	0.567673	0.377012	0.420793	0.208123	0.507656	0.308689
TCGA-F1-6874	239.3	1467.61	1706.91	0.65581			TCGA-F1-6874	0.00857714	0	0.00535823	0.035817	0	0.119384	0.0623905	0	0.0493831	0	0.0923049	0	0	0.384241	0.0602432	0.035278	0	0	0	0.113287	0	0.0337368	0.03	0.180191	1.03603				TCGA-BR-8690	0.231609	0.559162	0.670535	0.420276	0.46903	0.605732	0.703408	0.524277	0.357023	0.445517	0.158023	0.519233	0.307218
TCGA-HU-8244	-1722.85	-106.587	-1829.44	0.943934			TCGA-HU-8244	0	0	0.0157059	0.0818797	0	0.284989	0.0300562	0	0.156585	0	0.0494558	0	0	0.145115	0.025711	0.110584	0	0	0	0.0893023	0	0.0106165	0.26	0.0463405	1.08789				TCGA-CD-5803	0.511332	0.577577	0.707992	0.445925	0.508493	0.612587	0.750908	0.644874	0.416036	0.56362	0.215836	0.558346	0.546507
TCGA-BR-4366	90.8126	574.95	665.762	0.763091			TCGA-BR-4366	0.0322363	0	0.0278572	0.0170046	0	0.143133	0.021339	0.0201236	0.0247995	0.012629	0.0211915	0	0	0.341583	0.104087	0.208336	0	0	0	0.0140416	0	0.0116398	0.19	0.0612353	1.0914				TCGA-CD-8528	0.0245624	0.472346	0.487563	0.424823	0.498025	0.638243	0.662324	0.626154	0.337526	0.392528	0.162329	0.521447	0.217694
TCGA-D7-6519	-400.147	377.633	-22.5134	0.824384			TCGA-D7-6519	0.00223771	0	0.00256966	0.233343	0	0.0494094	0	0.0345503	0.185888	0	0	0.0644534	0.0217205	0.00788278	0.0344042	0.188504	0.0278855	0	0.147151	0	0	0	0.03	0.18155	1.0223				TCGA-EQ-A4SO	0.0958054	0.456697	0.490093	0.351529	0.492645	0.580985	0.684795	0.559143	0.365263	0.336041	0.179901	0.488262	0.103875
TCGA-F1-A72C	434.112	1140.5	1574.61	0.670346			TCGA-F1-A72C	0.044211	0.00407079	0.125668	0.146242	0	0.123205	0	0.0321461	0.150147	0	0	0.0847294	0.00576527	0.0563213	0.0926234	0.087098	0	0.000352184	0.0435019	0	0	0.00391925	0.02	0.23366	1.00078				TCGA-BR-8365	0.38324	0.428799	0.564916	0.386524	0.476437	0.586982	0.695369	0.596738	0.448053	0.502659	0.257006	0.461591	0.431441
TCGA-BR-8690	604.558	1861.65	2466.21	0.567773			TCGA-BR-8690	0.000890492	0	0.0862371	0.227825	0	0.0479877	0.174766	0.02584	0.0974844	0	0.032373	0	0.00189371	0.097642	0.0595533	0.102838	0.00414971	0	0.0391093	0	0	0.00141004	0.03	0.165487	1.02193				TCGA-RD-A7BS	0.409987	0.519902	0.567812	0.410672	0.546436	0.612262	0.718079	0.570491	0.379543	0.401615	0.199296	0.473242	0.425486
TCGA-CD-5803	1586.25	2513.15	4099.4	0.356075			TCGA-CD-5803	0.0774682	0	0.0181982	0.251888	0	0.197992	0.0249478	0.0432092	0.12959	0	0	0.0297399	0	0.0239572	0.0693535	0.101624	0.0089081	0	0.0231237	0	0	0	0.01	0.345756	0.953747				TCGA-D7-6820	0.103046	0.502216	0.49859	0.437105	0.47719	0.689217	0.707564	0.604027	0.329004	0.391425	0.12278	0.527025	0.182999
TCGA-CD-8528	-0.867831	474.911	474.043	0.780975			TCGA-CD-8528	0	0.00229204	0.0118	0.0432905	0	0.20094	0.0872984	0.0231316	0.0920477	0	0	0.014997	0	0.18251	0.0226502	0.187337	0.0417734	0	0.00184939	0.00764791	0	0.0804344	0.25	0.0501342	1.07293				TCGA-VQ-A8PB	0.152259	0.583173	0.567715	0.377284	0.435571	0.579012	0.700391	0.611699	0.38125	0.349296	0.185088	0.530638	0.263347
TCGA-EQ-A4SO	-1209.45	-132.631	-1342.08	0.917922			TCGA-EQ-A4SO	0.0426412	0	0.0301242	0.0334106	0	0.307886	0.0539069	0.0173308	0.14961	0	0.0888217	0	0.00155023	0.0837673	0.023996	0.0827623	0	0	0	0.0841926	0	0	0.1	0.0920794	1.06671				TCGA-BR-A4IU	0.521864	0.465968	0.610002	0.40152	0.485033	0.56366	0.721198	0.590408	0.398433	0.47153	0.182752	0.43016	0.530396
TCGA-BR-8365	1333.8	1295.29	2629.09	0.547931			TCGA-BR-8365	0.0625872	0	0.0962977	0.180709	0	0.255892	0.013594	0.0346674	0.0647573	0	0	0.00780332	0.00855816	0	0.0487064	0.129058	0.000952529	0.0114275	0.0849903	0	0	0	0.02	0.222953	1.00321				TCGA-VQ-A91A	0.118063	0.499396	0.445568	0.460501	0.481427	0.6558	0.737752	0.630555	0.414635	0.396981	0.21446	0.541285	0.214695
TCGA-RD-A7BS	293.338	1417.03	1710.37	0.655426			TCGA-RD-A7BS	0.0722319	0.0883326	0.0589608	0.0537121	0	0.119353	0	0.0379089	0.139236	0	0	0.0410856	0	0.102511	0.132404	0.00481057	0	0.0218962	0.0893946	0.0346542	0	0.00350731	0.01	0.272131	0.979186				TCGA-CG-4460	0.208646	0.504985	0.525755	0.373209	0.553983	0.616043	0.695309	0.636609	0.36874	0.405241	0.133765	0.529075	0.233158
TCGA-D7-6820	-759.961	633.351	-126.61	0.832937			TCGA-D7-6820	0	0.00453864	0.0390858	0.0125007	0	0.120137	0.00547425	0.0614103	0.14521	0	0	0.0173936	0	0.212417	0.00758985	0.129099	0	0.063719	0	0.126603	0	0.0548213	0.13	0.0829622	1.06118				TCGA-HU-A4H3	0.0891704	0.537904	0.599781	0.3388	0.470693	0.618484	0.685007	0.606933	0.326157	0.377164	0.232536	0.510731	0.230473
TCGA-VQ-A8PB	-216.144	366.218	150.074	0.809782			TCGA-VQ-A8PB	0.0344349	0	0.0716763	0.106172	0	0.177006	0.0293281	0.0399284	0.0394899	0	0.0290255	0	0	0.170712	0.0280921	0.040269	0	0.00244384	0	0.212031	0	0.0193906	0.04	0.142245	1.03897				TCGA-VQ-A94P	0.31243	0.413297	0.586993	0.385227	0.47281	0.561836	0.710162	0.594304	0.498319	0.481372	0.280829	0.509003	0.373658
TCGA-BR-A4IU	1096.41	1610.09	2706.5	0.538391			TCGA-BR-A4IU	0.165324	0.0732328	0.0375639	0.122486	0	0.202159	0.00550799	0.0172136	0.082342	0	0	0.0344753	0.0114211	0.00121475	0.00429848	0.0587717	0.0190055	0.00746682	0.157517	0	0	0	0	0.38076	0.928381				TCGA-VQ-A8E3	0.182452	0.582869	0.65122	0.416397	0.457462	0.581384	0.700476	0.501698	0.299955	0.493658	0.0855691	0.426376	0.301598
TCGA-VQ-A91A	1188.75	1021.95	2210.7	0.598241			TCGA-VQ-A91A	0.0714518	0	0.0521284	0.00502161	0	0.183001	0	0	0.0301628	0	0.050434	0	0.00817505	0.236637	0	0.0893005	0	0.0725343	0	0.176974	0	0.0241793	0.03	0.163115	1.02697				TCGA-D7-6520	0.16419	0.409834	0.4877	0.38093	0.516873	0.653937	0.71673	0.614681	0.37704	0.408935	0.0703096	0.525719	0.246213
TCGA-CG-4460	-329.83	517.789	187.959	0.806506			TCGA-CG-4460	0.0764226	0	0.107279	0.0370309	0	0.119084	0.0579986	0.0458132	0.0134805	0	0.0687008	0	0	0.0741187	0.0600043	0.14533	0.0110301	0	0	0.110392	0.0551712	0.0181448	0.01	0.284206	0.964923				TCGA-BR-6801	-0.0215034	0.309623	0.449705	0.363689	0.513244	0.629359	0.693343	0.523721	0.356506	0.303046	0.133783	0.497361	0.0880723
TCGA-BR-A4CR	-1034.82	-767.208	-1802.03	0.942598			TCGA-BR-A4CR	0.127577	0	0.0164141	0.0510779	0	0.190743	0	0.0183294	0.0880323	0	0.065097	0	9.32426e-05	0.0719554	0.0139157	0.145581	0	0.0751985	0	0.11126	0.012403	0.0123234	0.05	0.125157	1.03391				TCGA-R5-A7O7	0.155521	0.511501	0.521059	0.362138	0.495905	0.651085	0.704764	0.555622	0.315279	0.365803	0.0808695	0.449302	0.133796
TCGA-HU-A4H3	-613.276	519.282	-93.9931	0.830278			TCGA-HU-A4H3	0.0476876	0	0.028859	0.167769	0	0.107379	0.114967	0.0490569	0.0921057	0	0.0766111	0	0	0.0475378	0.0536909	0.0523348	0	0.00661745	0	0.131311	0.0136071	0.0104659	0.04	0.132324	1.04454				TCGA-HU-A4H5	0.136186	0.458106	0.511258	0.391497	0.469816	0.618747	0.669024	0.505097	0.314015	0.311177	0.0350397	0.487254	0.162663
TCGA-VQ-A94P	1253.5	1278.07	2531.58	0.559849			TCGA-VQ-A94P	0.0855005	0	0.0510548	0.114967	0	0.253935	0.010128	0.0272694	0.0868118	0	0	0.0411871	0.0292535	0.0108745	0.0836869	0.1177	0.00483134	0	0.0827994	0	0	0	0.03	0.183419	1.01756				TCGA-CD-8526	0.313882	0.495646	0.569118	0.33576	0.494939	0.617109	0.714481	0.559514	0.356179	0.395586	0.120088	0.472659	0.30391
TCGA-VQ-A8E3	-592.785	1286.87	694.082	0.760398			TCGA-VQ-A8E3	0.0107993	0	0.067225	0.208069	0	0	0.124159	0.0586301	0.123705	0.0821718	0.0711071	0	0	0.00993013	0.0330375	0.0587099	0.010161	0.104979	0.0314753	0	0	0.00584112	0.04	0.130304	1.05157				TCGA-HU-A4G6	-0.0520072	0.464145	0.483281	0.335107	0.45765	0.617815	0.63359	0.526317	0.27454	0.336013	0.0263626	0.426205	0.0783684
TCGA-BR-8380	920.822	624.473	1545.3	0.673533			TCGA-BR-8380	0.0911451	0	0.0527542	0.13058	0	0.167014	0.0143544	0.0503573	0.0504976	0	0	0.000531638	0.0513093	0.074373	0.0608527	0.115942	0.0275569	0	0.112732	0	0	0	0.02	0.213121	0.994001				TCGA-IN-8663	-0.0733	0.443049	0.416787	0.331917	0.527498	0.553121	0.698258	0.500882	0.301744	0.383689	0.119017	0.471745	0.0862689
TCGA-D7-6520	445.355	574.685	1020.04	0.728465			TCGA-D7-6520	0.0226728	0	0.0528428	0.0240392	0	0.215879	0.0595465	0.0192855	0.165678	0	0.0570214	0	0.0272596	0.0523591	0.0990412	0.109381	0	0.0378415	0.0553205	0	0	0.00183272	0.08	0.101355	1.0487				TCGA-VQ-A8PM	0.506091	0.534729	0.604555	0.396682	0.487865	0.62335	0.724794	0.578903	0.394931	0.451708	0.293737	0.497432	0.503035
TCGA-BR-6801	219.387	262.66	482.047	0.78024			TCGA-BR-6801	0.00843485	0	0.0108123	0.0428634	0	0.187326	0.0215465	0.0217565	0.103349	0	0.0873498	0	0	0.277668	0.0563603	0.13284	0.00094434	0	0	0.0487482	0	0	0.12	0.0863871	1.06748				TCGA-BR-A4IY	0.273686	0.535728	0.626135	0.427107	0.560282	0.556838	0.724299	0.614111	0.389302	0.507245	0.138861	0.551441	0.385351
TCGA-R5-A7O7	-48.6746	960.269	911.594	0.739278			TCGA-R5-A7O7	0.0226293	0	0.139203	0.05195	0	0.323105	0.0693472	0.0101764	0.113882	0	0.0309605	0	0	0.056785	0.0491695	0.0273446	0	0.0159206	0	0.0716452	0	0.0178821	0.02	0.231944	1.00053				TCGA-BR-7197	0.0235407	0.336566	0.362566	0.270463	0.503955	0.63595	0.675346	0.513889	0.306805	0.282134	0.100449	0.42055	0.0547187
TCGA-HU-A4H5	-827.743	482.556	-345.187	0.85026			TCGA-HU-A4H5	0.030766	0.00365668	0.143824	0.0585174	0	0.0623964	0	0.0304253	0.095827	0	0.0836503	0	0	0.251374	0.0219959	0.0641531	0	0.012459	0	0.109944	0	0.0310103	0.01	0.245831	0.989391				TCGA-BR-8381	0.485498	0.608638	0.692637	0.416268	0.491935	0.626761	0.727577	0.586803	0.409184	0.528675	0.178223	0.528575	0.507442
TCGA-CD-5804	724.584	1377.05	2101.64	0.610992			TCGA-CD-5804	0.139094	0	0.108285	0.0842933	0	0.116172	0.0258573	0.0200948	0.0871587	0	0.0360705	0	0.0101481	0.163268	0.0552629	0.0733087	0	0	0	0.0583503	0	0.0226361	0.01	0.338019	0.945367				TCGA-SW-A7EA	0.0415989	0.532523	0.631492	0.42381	0.477208	0.605896	0.700108	0.556781	0.3281	0.46523	0.0353211	0.457977	0.197052
TCGA-CD-8526	134.143	767.87	902.013	0.740224			TCGA-CD-8526	0.1187	0	0.103166	0.0953329	0	0.176606	0.032734	0.0445077	0.124709	0	0.0334554	0	0	0.110689	0.0495245	0.0660276	0.0178694	0.00761883	0	0.0190584	0	0	0.01	0.277413	0.976591				TCGA-BR-8676	0.161414	0.558869	0.642182	0.366733	0.484106	0.550818	0.660978	0.482083	0.37294	0.480561	0.0868054	0.497557	0.290601
TCGA-HU-A4G6	-1448.59	-68.1579	-1516.75	0.927792			TCGA-HU-A4G6	0.0192021	0	0.0571163	0.0699504	0	0.205567	0.0548638	0.0521826	0.101908	0	0.0466262	0	0.00201693	0.0895599	0.0610178	0.134622	0.0184013	0.0208916	0	0.0555422	0	0.0105321	0.08	0.108194	1.0439				TCGA-BR-7723	0.340446	0.538987	0.589715	0.372685	0.511603	0.566768	0.678766	0.553724	0.382393	0.450748	0.19708	0.531271	0.369942
TCGA-IN-8663	-808.776	-131.393	-940.168	0.892931			TCGA-IN-8663	0	0	0.00761348	0.123728	0	0.121788	0.0959266	0.0354773	0.0429524	0	0.0154508	0.00862848	0	0.219098	0.0845491	0.186311	0.015465	0.00662606	0.0363848	0	0	0	0.46	0.00889287	1.09061				TCGA-HF-7134	0.21708	0.527137	0.508119	0.448709	0.483615	0.640728	0.681833	0.592162	0.391956	0.426351	0.241454	0.523021	0.296178
TCGA-VQ-A8PM	292.442	1582.12	1874.56	0.637034			TCGA-VQ-A8PM	0.0279462	0.0313704	0.306188	0.0837006	0	0.182478	0.030762	0.0527866	0.0674009	0	0	0	0	0.0583286	0.0147762	0.0339984	0.0219947	0.0263477	0.061921	0	0	0	0	0.498914	0.866472				TCGA-RD-A7BW	0.260809	0.464711	0.673643	0.417882	0.481716	0.551946	0.727473	0.584246	0.418692	0.537571	0.247455	0.493177	0.346847
TCGA-BR-A4IY	1036.01	1600.22	2636.22	0.547055			TCGA-BR-A4IY	0.0355927	0	0.1074	0.147043	0	0.113732	0.155749	0.00699784	0.0426647	0	0.0234863	0	0	0.0433708	0.161937	0.0970679	0.0168861	0.00989858	0.0355154	0	0	0.00265882	0.02	0.203075	1.00892				TCGA-BR-8683	0.210772	0.466855	0.542006	0.388305	0.533964	0.613129	0.687104	0.586231	0.368388	0.421957	0.179004	0.516311	0.306588
TCGA-BR-7197	-301.392	-284.107	-585.499	0.868294			TCGA-BR-7197	0.0463974	0	0.0552229	0.058713	0	0.159673	0	0.0420104	0.0918683	0	0.00529392	0.000208823	0	0.356896	0.0936696	0.0774592	0.0051502	0	0.00743715	0	0	0	0.04	0.1557	1.04229				TCGA-BR-6707	0.341244	0.568861	0.704539	0.41042	0.504195	0.62683	0.710074	0.553531	0.353868	0.511836	0.155278	0.503789	0.369211
TCGA-BR-8381	992.322	2243.29	3235.61	0.471383			TCGA-BR-8381	0.0532235	0	0.0914184	0.239296	0	0.111641	0.0816745	0.0721973	0.105721	0	0.0171306	0	0.00890281	0.0508781	0.0607194	0.073613	0.0119183	0.00105675	0	0.0206093	0	0	0.02	0.211594	1.013				TCGA-MX-A663	0.20074	0.428813	0.510742	0.343855	0.477551	0.606828	0.699331	0.596289	0.430212	0.399887	0.257519	0.534909	0.224057
TCGA-SW-A7EA	-148.451	843.96	695.509	0.760262			TCGA-SW-A7EA	0.0118496	0.0161702	0.0410901	0.273917	0	0	0.209648	0.0579064	0.0515211	0	0	0.0741395	0.0275354	0.0244953	0.117511	0.00789518	0.0310636	0.024996	0	0.0302614	0	0	0.03	0.157371	1.04569				TCGA-VQ-A94U	0.0600597	0.334271	0.383485	0.317355	0.474421	0.600983	0.683603	0.536762	0.319113	0.344284	0.157854	0.418599	0.00966364
TCGA-BR-8676	-485.994	1515.32	1029.32	0.727531			TCGA-BR-8676	0.00294156	0	0.00477458	0.348294	0	0	0.182489	0	0.148786	0	0.00104569	0	0.0171433	0	0.0559044	0.186472	0.00906441	0	0	0.0151327	0	0.0279531	0.1	0.0943028	1.0682				TCGA-D7-A6EX	0.171208	0.368641	0.485577	0.246713	0.498695	0.613511	0.675215	0.48588	0.336196	0.319193	0.0929373	0.467538	0.216115
TCGA-BR-7723	86.8875	836.472	923.36	0.738114			TCGA-BR-7723	0.0494083	0	0.117955	0.134493	0	0.121764	0.043273	0.0742059	0.0685285	0	0.00169526	0.00759166	0	0.223532	0.0573255	0.0886856	0	0	0.0108195	0	0.000723036	0	0.02	0.233421	0.99548				TCGA-CD-A4MJ	0.078396	0.530925	0.556099	0.411032	0.473976	0.61022	0.705695	0.579737	0.365278	0.405229	0.0994504	0.487299	0.173488
TCGA-HF-7134	-371.791	684.189	312.398	0.795573			TCGA-HF-7134	0	0	0.201584	0.0454898	0	0.177073	0	0.011149	0.0966926	0	0.0766605	0	0	0.149225	0.0231217	0.0845985	0	0.00523077	0	0.0870398	0	0.0421351	0.01	0.298527	0.964341				TCGA-BR-8081	0.473274	0.624119	0.66135	0.46228	0.509722	0.633107	0.727727	0.626544	0.409597	0.504492	0.237593	0.570484	0.526369
TCGA-RD-A7BW	1555.59	2074.83	3630.42	0.41951			TCGA-RD-A7BW	0.0189389	0	0.00470629	0.342905	0	0.184014	0	0.0627742	0.100441	0.00487794	0	0.0438537	0.00573968	0	0.0732194	0.110123	0.0130488	0	0.0148921	0.0104387	0.00348617	0.00654132	0.02	0.218488	1.03435				TCGA-BR-8372	0.251613	0.627338	0.658252	0.460311	0.486038	0.536202	0.696256	0.594931	0.370002	0.517666	0.218529	0.534049	0.342775
TCGA-BR-4357	735.83	1886.25	2622.08	0.548792			TCGA-BR-4357	0.0421874	0	0.0641586	0.0881823	0	0.167187	0.0969145	0.0362125	0.0266059	0	0.077291	0	0	0.127492	0.0512551	0.144078	0.0328408	0	0	0.0290145	0	0.0165808	0.03	0.157587	1.01857				TCGA-CD-A489	0.388576	0.413928	0.581014	0.38182	0.511455	0.542962	0.725739	0.546281	0.409333	0.47348	0.163499	0.496226	0.38994
TCGA-BR-8683	601.37	717.057	1318.43	0.69777			TCGA-BR-8683	0.0905165	0	0.0141859	0.0740746	0	0.284084	0.0358203	0.0768608	0.0939725	0	0.0296854	0	0.0222619	0.0862054	0.0740276	0.0363927	0.0358854	0.0311946	0	0.0148324	0	0	0.03	0.165164	1.0321				TCGA-BR-A453	0.223692	0.396522	0.587822	0.374486	0.485342	0.559268	0.69969	0.566287	0.507051	0.473268	0.234148	0.52948	0.304863
TCGA-BR-6707	158.43	1808.53	1966.96	0.626521			TCGA-BR-6707	0.0622293	0	0.157453	0.285646	0	0.0106788	0.114416	0.046241	0.0945465	0	0.000882565	0.000308227	0	0.0581006	0.0718648	0.0758087	0.0134056	0	0.00841913	0	0	0	0.01	0.358964	0.939676				TCGA-BR-8589	0.227214	0.623177	0.705313	0.458894	0.489123	0.623877	0.710428	0.560235	0.362716	0.5175	0.221268	0.51086	0.346734
TCGA-MX-A663	1034.26	430.122	1464.38	0.682264			TCGA-MX-A663	0.1268	0	0.0259242	0.0803446	0	0.192412	0	0.011462	0.100415	0	0	0.0438467	0	0.1324	0.0258362	0.0902566	0	0	0	0.165084	0	0.00521986	0.02	0.190344	1.0168				TCGA-VQ-A91V	0.119266	0.404577	0.444036	0.334623	0.521177	0.572284	0.67871	0.549865	0.344882	0.346751	0.14417	0.451879	0.17052
TCGA-VQ-A94U	297.121	36.1261	333.247	0.793715			TCGA-VQ-A94U	0.0752505	0	0.0342484	0.0120728	0	0.281669	0	0.0266275	0.0974893	0	0	0.0375289	0.00820752	0	0.0513762	0.23522	0.0255891	0	0.113537	0	0	0.00118399	0.04	0.13407	1.02896				TCGA-BR-A44T	0.73681	0.520188	0.692134	0.424361	0.447508	0.574052	0.742424	0.516097	0.465215	0.53419	0.203943	0.427455	0.754841
TCGA-D7-A6EX	-508.325	-277.635	-785.96	0.882513			TCGA-D7-A6EX	0.112739	0	0.0419429	0.0682903	0	0.216958	0.0271955	0.013936	0.195918	0	0	0.0218888	0	0	0.0419406	0.099105	0.0157273	0	0.144359	0	0	0	0.03	0.185064	1.01859				TCGA-CD-A48C	0.161182	0.532606	0.541723	0.394664	0.520975	0.605937	0.702637	0.584675	0.34549	0.409564	0.215171	0.544476	0.246124
TCGA-CD-A4MJ	-120.794	439.829	319.035	0.794982			TCGA-CD-A4MJ	0.00444714	0	0.0137129	0.0751556	0	0.266989	0.0724992	0.0559385	0.092147	0	0.0688219	0	0	0.0519659	0.0998031	0.0844806	0.0159054	0.014782	0	0.0833511	0	0	0.28	0.0384531	1.09119				TCGA-BR-8362	0.214379	0.485801	0.593612	0.359258	0.549713	0.65301	0.716986	0.643836	0.423038	0.488161	0.220543	0.549746	0.337362
TCGA-BR-8081	1058.96	2205.05	3264.01	0.467703			TCGA-BR-8081	0.052665	0.0067292	0.0679861	0.141671	0	0.130295	0.0481383	0.0796359	0.0945371	0	0	0.0301199	0.0165387	0.073425	0.10376	0.0802172	0.0301	0	0	0.0424302	0.00175101	0	0.03	0.174191	1.02165				TCGA-D7-A4YV	0.367495	0.58652	0.643054	0.417418	0.443639	0.643338	0.738993	0.574561	0.373245	0.494203	0.130643	0.497408	0.413966
TCGA-BR-8372	37.4567	1772.93	1810.39	0.644267			TCGA-BR-8372	0	0	0.00837614	0.233282	0	0.0347193	0.174395	0.0706933	0.0348529	0	0.0246989	0	0.00631003	0.0815016	0.0833629	0.153647	0.0580955	0	0.0348214	0	0.000606764	0.000637187	0.26	0.0464142	1.06961				TCGA-CD-5801	0.319516	0.57561	0.735958	0.412231	0.530671	0.618152	0.718105	0.583223	0.354956	0.548723	0.179475	0.474267	0.408663
TCGA-CD-A489	768.243	1253.62	2021.86	0.620221			TCGA-CD-A489	0.149299	0	0.0404427	0.125834	0	0.221875	0.0227158	0.0636399	0.0668301	0	0	0.00694561	5.90054e-05	0.00741688	0.0471885	0.140672	0.0290562	0	0.0654653	0	0.0102869	0.00227331	0.01	0.289204	0.969413				TCGA-BR-8680	-0.00855052	0.38553	0.427936	0.301437	0.466666	0.576371	0.623338	0.464666	0.234276	0.290821	0.0565659	0.433809	0.0324585
TCGA-BR-A453	1396.81	1047.74	2444.54	0.570388			TCGA-BR-A453	0.0629149	0	0.00223983	0.125589	0	0.211598	0	0.0479437	0.0222093	0.0140851	0	0.0648398	0.00105917	0	0.0648282	0.200881	0.0236325	0	0.151504	0.00667507	0	0	0.03	0.167014	1.01967				TCGA-BR-8361	0.145361	0.579234	0.630494	0.372049	0.465337	0.657135	0.684693	0.512728	0.315286	0.49137	0.169163	0.470609	0.323938
TCGA-BR-8589	-462.125	2070.04	1607.91	0.66671			TCGA-BR-8589	0.019268	0	0.0219493	0.381203	0	0	0.11337	0.0701772	0.0762792	0	0.0268731	0	0.0177039	0	0.0669557	0.0951334	0.0688257	0.00845442	0	0.033807	0	0	0.04	0.127565	1.05587				TCGA-BR-A452	0.263563	0.491595	0.521612	0.321833	0.5203	0.573015	0.671726	0.457382	0.339922	0.296861	0.190826	0.448819	0.23981
TCGA-VQ-A91V	-1290.38	-73.1991	-1363.58	0.919169			TCGA-VQ-A91V	0.115879	0	0.147825	0.0668592	0	0.302602	0	0.00591741	0.083117	0	0.0148634	0	0.00084874	0.0358771	0.0390271	0.0668413	0.00575595	0.0172774	0.0763317	0.00563357	0	0.0153441	0.01	0.341891	0.946858				TCGA-VQ-AA6F	0.484838	0.544639	0.59863	0.36212	0.51749	0.61656	0.720796	0.580627	0.36511	0.452833	0.160712	0.454659	0.479304
TCGA-BR-A44T	811.802	2700.6	3512.4	0.435172			TCGA-BR-A44T	0.445735	0.0701228	0.026367	0.0636222	0	0.112166	0.0108177	0.0411218	0.0983272	0	0	0.0109516	0.000670507	0.0575906	0.0303914	0.0194147	0	0	0.0127019	0	0	0	0	0.666814	0.745642				TCGA-HU-A4HB	0.669219	0.583644	0.664569	0.46633	0.522021	0.637703	0.735409	0.599474	0.428413	0.484721	0.215971	0.512447	0.680685
TCGA-CD-A48C	217.112	704.876	921.988	0.73825			TCGA-CD-A48C	0	0.0358569	0.0866759	0.146818	0	0.146341	0.0361554	0.0285142	0.0822622	0	0	0.0202928	0	0.10745	0.0889653	0.090799	0.0232868	0	0	0.103361	0	0.00322194	0.02	0.194769	1.0095				TCGA-VQ-A8DU	0.123283	0.449719	0.493993	0.335844	0.462341	0.589329	0.648964	0.48635	0.310699	0.349643	0.06263	0.460506	0.1189
TCGA-BR-8362	779.711	1241.55	2021.26	0.620289			TCGA-BR-8362	0.0549937	0	0.0139229	0.187054	0	0.0945345	0.00539984	0.0273911	0.115571	0	0	0.0163635	0	0.053593	0.0861102	0.212176	0.0237309	0	0.10916	0	0	0	0.07	0.112129	1.04066				TCGA-BR-6455	0.320676	0.596174	0.634883	0.427981	0.505191	0.625366	0.698855	0.574082	0.397395	0.471208	0.173566	0.505811	0.355373
TCGA-D7-A4YV	385.422	1693.16	2078.59	0.613667			TCGA-D7-A4YV	0.0744439	0	0.0138993	0.241324	0	0.245436	0.0498327	0.0487501	0.0810981	0	0.0117288	0	0.0201875	0.0146443	0.0617048	0.0987905	0.0167446	0	0	0.0214155	0	0	0.05	0.122991	1.06481				TCGA-VQ-A91K	0.171228	0.482047	0.573378	0.376904	0.517686	0.656909	0.690988	0.657271	0.384436	0.483523	0.156159	0.478367	0.291573
TCGA-CD-5801	145.557	2096.8	2242.35	0.594511			TCGA-CD-5801	0.0727363	0	0.0620968	0.301452	0	0.0211456	0.216946	0.0509295	0.0334593	0	0.0515742	0	0.0182386	0	0.0635033	0.0627562	0.0340724	0	0.00333091	0.00775881	0	0	0.02	0.194918	1.01917				TCGA-VQ-A94T	-0.0295768	0.406635	0.490899	0.363699	0.49298	0.590911	0.667235	0.545129	0.344701	0.280922	0.150368	0.484238	0.0265332
TCGA-BR-8680	-1039.71	-681.41	-1721.12	0.938566			TCGA-BR-8680	0.113172	0	0.0573561	0.131383	0	0.186853	0	0.110868	0	0	0	0	0.00402962	0.121646	0.0698859	0.0914283	0.0138266	0	0.0290536	0.0704978	0	0	0.02	0.212328	1.00197				TCGA-HJ-7597	0.342059	0.53835	0.627816	0.406181	0.473595	0.636732	0.697054	0.556304	0.320626	0.420543	0.10329	0.439752	0.385781
TCGA-BR-8361	-355.93	1088.8	732.868	0.756688			TCGA-BR-8361	0.00182794	0.00599625	0.0335873	0.222021	0	0.0112111	0.0839652	0.0690666	0.230155	0	0	0.0283471	0	0.0500942	0.0813049	0.0720703	0	0.0856734	0.00307663	0	0	0.021603	0.15	0.0770354	1.08389				TCGA-VQ-A8PH	0.234702	0.522688	0.582417	0.32044	0.491348	0.612976	0.677698	0.472325	0.326381	0.32694	0.176704	0.442636	0.26154
TCGA-BR-A452	-904.106	-150.624	-1054.73	0.900375			TCGA-BR-A452	0.0679565	0.0415479	0.0374441	0.253496	0	0.0871821	0	0.0491351	0.14248	0	0.0180738	0	0.0278717	0.111775	0.0762701	0	0.0158612	0	0	0.0632891	0.0076169	0	0.02	0.193422	1.02196				TCGA-B7-A5TI	0.319416	0.526473	0.536146	0.373079	0.493924	0.601392	0.700682	0.617335	0.402805	0.413405	0.16953	0.537383	0.351662
TCGA-CG-5722	443.891	2480.62	2924.51	0.511152			TCGA-CG-5722	0.0303606	0.0135056	0.108442	0.288784	0	0	0.0891413	0.1131	0.103067	0	0.0106222	0	0.00513069	0.0221783	0.0716536	0.0301385	0.0247158	0.0222291	0.0631219	0	0.00380903	0	0.02	0.231301	1.00273				TCGA-BR-8382	0.235316	0.545962	0.601498	0.46966	0.504233	0.628554	0.699774	0.624314	0.400051	0.474537	0.163115	0.562682	0.341921
TCGA-VQ-AA6F	-512.838	1039.58	526.738	0.77612			TCGA-VQ-AA6F	0.0575027	0.0983547	0.145036	0.117808	0	0.125869	0.00839213	0.0225706	0.119023	0	0	0.0329444	0	0.0423613	0.0992924	0.00228725	0	0.00770185	0.115722	0	0	0.00513544	0	0.387709	0.925395				TCGA-KB-A93H	-0.079513	0.43785	0.480288	0.333026	0.46587	0.550515	0.674269	0.526023	0.276476	0.369882	0.149084	0.45508	0.0174188
TCGA-HU-A4HB	-152.605	2345.59	2192.99	0.600322			TCGA-HU-A4HB	0.225163	0.0532963	0.126135	0.0812889	0	0.114118	0.0117529	0.0421223	0.154333	0	0	0.00313064	0	0.10038	0.0248083	0.0187609	0	0.00244966	0.0422616	0	0	0	0	0.467056	0.885374				TCGA-D7-6522	0.644168	0.535586	0.693006	0.514296	0.536939	0.657215	0.743947	0.66437	0.474766	0.56415	0.26336	0.596507	0.625187
TCGA-VQ-A8DU	-234.414	390.44	156.026	0.809269			TCGA-VQ-A8DU	0.0437504	0	0.0604659	0.110827	0	0.178896	0	0.0101161	0.192035	0	0	0.0577833	0.00226457	0.0700994	0.0693209	0.0628744	0.000439317	0	0.137056	0	0	0.00407172	0.04	0.151136	1.03353				TCGA-BR-A4IV	0.274419	0.324779	0.501671	0.389647	0.470832	0.525885	0.697023	0.590695	0.477411	0.451879	0.213843	0.499515	0.284752
TCGA-BR-6455	275.831	1322.42	1598.25	0.667766			TCGA-BR-6455	0.0677614	0	0.01143	0.243928	0	0.114997	0.0277447	0.0127235	0.106344	0	0.0525038	0	0.0278366	0.100144	0.0803657	0.0938046	0.0186757	0	0	0.041741	0	0	0.08	0.103508	1.05731				TCGA-BR-6803	0.439388	0.471278	0.628777	0.398547	0.494127	0.624384	0.726515	0.592649	0.452498	0.487489	0.207589	0.481859	0.449162
TCGA-VQ-A91K	14.0325	1113.55	1127.58	0.71756			TCGA-VQ-A91K	0.00492471	0.00654956	0.00210619	0.0793689	0	0.232581	0.0340047	0.0220713	0.126943	0	0.00178202	0.0242602	0.00180589	0.125598	0.087167	0.158509	0	0.0133928	0.0713436	0	0	0.00759185	0.17	0.0719797	1.06571				TCGA-BR-4191	0.343843	0.557792	0.655199	0.442644	0.502804	0.620225	0.745599	0.618667	0.422577	0.498246	0.259167	0.534848	0.444612
TCGA-BR-6454	20.6118	1939.6	1960.21	0.627293			TCGA-BR-6454	0.0734617	0	0.0860137	0.295121	0	0.0867947	0.046498	0.0663046	0.137081	0	0.0387204	0	0.0274397	0.00658984	0.0666643	0.0290233	0.008323	0.00244542	0	0.0226805	0.00683959	0	0.02	0.203518	1.02937				TCGA-VQ-A8PC	0.439525	0.50118	0.57032	0.4144	0.548114	0.603931	0.720712	0.609903	0.410733	0.451988	0.247056	0.542769	0.472965
TCGA-VQ-A94T	-756.451	-356.048	-1112.5	0.904033			TCGA-VQ-A94T	0.0634565	0	0.0318833	0	0	0.316321	0.0278682	8.09324e-05	0.0679645	0	0.168138	0.00980625	0	0.153214	0.00563694	0.106104	0	0.00137121	0	0.0243501	0	0.0238061	0.08	0.103585	1.05757				TCGA-BR-8588	0.394834	0.567582	0.625639	0.44744	0.506083	0.618998	0.711218	0.653431	0.395445	0.484799	0.296578	0.51425	0.43393
TCGA-HJ-7597	-899.097	950.547	51.4501	0.818191			TCGA-HJ-7597	0.0215508	0.0471507	0.0303111	0.255877	0	0.0587572	0.0521357	0.0386705	0.0956029	0	0	0.131196	0	0.0576997	0.0994443	0.0227657	0.00775338	0.00383575	0.0657278	0	0	0.0115211	0.04	0.137801	1.05944				TCGA-IN-A7NR	0.34699	0.452323	0.577587	0.344081	0.533139	0.594033	0.701504	0.584707	0.326766	0.418764	0.216843	0.496701	0.374255
TCGA-VQ-A8PH	-1079.03	512.126	-566.906	0.866937			TCGA-VQ-A8PH	0.0004615	0.0205421	0.144032	0.129146	0	0.255355	0.0412404	0.097628	0.129175	0	0.00963544	0	0.00665527	0.0533162	0.0428683	0	0.0300778	0	0.00807686	0.0317906	0	0	0.02	0.232393	1.01176				TCGA-VQ-AA6A	0.0432717	0.411766	0.417501	0.310019	0.477764	0.591089	0.674614	0.500406	0.284188	0.351309	0.115656	0.424309	0.0750718
TCGA-B7-A5TI	435.186	653.232	1088.42	0.721552			TCGA-B7-A5TI	0.0686873	0	0.0886243	0.0979322	0	0.0790323	0.045866	0.03347	0.0768128	0	0.0257906	0	0	0.0939659	0.102228	0.106933	0.0278409	0.0133961	0.13942	0	0	0	0.02	0.23249	0.985452				TCGA-FP-7916	0.483577	0.580675	0.674376	0.405297	0.516618	0.613552	0.728119	0.619781	0.429676	0.562876	0.204396	0.533233	0.515121
TCGA-BR-8382	555.809	1423.55	1979.36	0.625102			TCGA-BR-8382	0.00602867	0.0034997	0.113591	0.0830939	0	0.166443	0.0861802	0.0331968	0.0769813	0	0.0203114	0.0377225	0	0.0814667	0.104727	0.0735391	0.0246735	0.00488588	0	0.0336362	0	0.0500231	0.02	0.19428	1.00873				TCGA-HU-8604	0.324155	0.615214	0.706868	0.496532	0.50253	0.637317	0.703822	0.627225	0.34906	0.50676	0.267003	0.537161	0.419307
TCGA-KB-A93H	-1404.47	155.38	-1249.09	0.912421			TCGA-KB-A93H	0.00409185	0	0.00550835	0.028286	0	0.348275	0.106592	0.0383682	0.122858	0	0.0287234	0	4.32041e-05	0.0948033	0.121675	0.0606171	0	0.0401586	0	0	0	0	0.28	0.0379293	1.10468				TCGA-IN-A6RJ	0.172053	0.372442	0.483159	0.347641	0.546171	0.560659	0.662887	0.497739	0.339187	0.384144	0.0766399	0.432672	0.131518
TCGA-D7-6522	1856.58	2887.31	4743.89	0.266212			TCGA-D7-6522	0.0700172	0.0381024	0.0751323	0.118181	0	0.0277627	0.0498564	0.0244018	0.197885	0	0	0.00695192	0.00285466	0.0848193	0.0567311	0.15237	0.0375993	0	0.0409666	0	0.0146254	0.0017421	0.01	0.273477	0.971676				TCGA-VQ-AA6B	0.0195211	0.413973	0.460299	0.307438	0.488718	0.601874	0.654882	0.502659	0.306029	0.271621	0.150409	0.416117	0.0452857
TCGA-BR-A4IV	1460.45	762.549	2223	0.596793			TCGA-BR-A4IV	0	0.0514583	0.0763794	0.0964554	0	0.233459	0	0.00570564	0.0750927	0	0.0237356	0	0.0173768	0	0.01871	0.186091	0.0134055	0.0170598	0.0870844	0.0896257	0	0.00836176	0.02	0.200162	1.0019				TCGA-CD-8529	0.511922	0.530617	0.616548	0.456599	0.524218	0.63719	0.748417	0.627662	0.439243	0.50978	0.272978	0.543038	0.526707
TCGA-BR-6803	1148.81	1535.01	2683.83	0.541193			TCGA-BR-6803	0.203401	0	0.134534	0.175565	0	0.142123	0.00379481	0.0464445	0.0879448	0	0	0.00447581	0.0138351	0.00690274	0.0480809	0.0605149	0.0237993	0	0.0485839	0	0	0	0	0.393597	0.925216				TCGA-BR-8590	0.381989	0.501251	0.597203	0.430262	0.513985	0.62311	0.732289	0.634077	0.438702	0.492558	0.2476	0.535326	0.452999
TCGA-BR-4191	1033.95	2215.71	3249.65	0.469565			TCGA-BR-4191	0.0115334	0	0.0338212	0.08393	0	0.180209	0.0784827	0	0.0598304	0	0.0550407	0	0.0570345	0.050014	0.0347751	0.202604	0.0587873	0	0.0209235	0.00390361	0.060765	0.00834552	0.17	0.0714695	1.04611				TCGA-CD-8535	-0.0503908	0.394527	0.382655	0.300586	0.521249	0.647148	0.681081	0.528043	0.295636	0.263941	0.0167951	0.435108	0.0704207
TCGA-VQ-A8PC	228.178	1453.76	1681.94	0.658573			TCGA-VQ-A8PC	0.0563325	0.0620959	0.0917819	0.060414	0	0.277093	0.0202523	0	0.0346311	0	0.025372	0	0.00665646	0.0151395	0.033119	0.177716	0.0224059	0.0154787	0.0702784	0	0.0149422	0.0162917	0.01	0.305191	0.956994				TCGA-F1-6875	-0.0978402	0.365694	0.373414	0.284128	0.485879	0.629707	0.666631	0.51524	0.280733	0.245036	0.106943	0.413612	-0.0211307
TCGA-BR-8588	933.913	1785.6	2719.51	0.53678			TCGA-BR-8588	0.0417581	0.0168902	0.0166355	0.215748	0	0.0699792	0.0921098	0.0633936	0.0742221	0	0	0	0.0128992	0.0997966	0.0656274	0.0831866	0.0192146	0	0.0971042	0	0	0.0314344	0.04	0.138189	1.02827				TCGA-VQ-A8DZ	0.0692448	0.401915	0.477661	0.366244	0.501104	0.625438	0.693574	0.570323	0.331955	0.347763	0.0793013	0.526282	0.163473
TCGA-IN-A7NR	-361.484	1024.64	663.156	0.763339			TCGA-IN-A7NR	0.18764	0	0.0776599	0.119405	0	0.087119	0	0.0480397	0.18541	0	0	0.0809211	0.0113383	0.00245665	0.0411665	0.0555076	0	0.0138107	0.088683	0	0	0.000843124	0.01	0.311121	0.967127				TCGA-HU-8249	0.12613	0.510397	0.620845	0.401146	0.525192	0.615144	0.677331	0.538889	0.309703	0.325037	0.128689	0.463204	0.133247
TCGA-VQ-AA6A	-1025.31	-74.2029	-1099.51	0.903216			TCGA-VQ-AA6A	0	0.0057011	0.0563536	0.0385429	0	0.269343	0	0.0323056	0.110053	0	0	0.0632739	0	0.122721	0.0362749	0.0520384	0.0219344	0	0.182082	0.00937559	0	0	0.11	0.0907488	1.05339				TCGA-BR-7901	0.233753	0.484748	0.550158	0.402134	0.501068	0.626985	0.725064	0.635698	0.379387	0.443749	0.239182	0.520592	0.316271
TCGA-FP-7916	976.512	2210.44	3186.95	0.477671			TCGA-FP-7916	0.0532595	0	0.097341	0.16346	0	0.0948699	0.0889555	0.0255711	0.0910989	0	0.0251017	0	0.0077232	0.038635	0.133895	0.0792246	0.0137445	0	0.0871199	0	0	0	0.02	0.220907	0.998335				TCGA-D7-6818	0.269605	0.455115	0.468077	0.473033	0.517433	0.656786	0.714073	0.688525	0.426938	0.435186	0.255913	0.551661	0.357495
TCGA-HU-8604	652.206	2201.09	2853.29	0.520109			TCGA-HU-8604	0	0	0.109846	0.218518	0	0	0.201758	0.0788533	0.0491025	0.0266984	0.0171635	0	0	0.178923	0.0450197	0.0538498	0	0	0	0	0	0.0202673	0.03	0.183696	1.01635				TCGA-SW-A7EB	0.379866	0.474804	0.580389	0.352255	0.493168	0.611228	0.706215	0.509984	0.347485	0.378834	0.223739	0.467629	0.368007
TCGA-BR-4371	-801.973	698.306	-103.667	0.831069			TCGA-BR-4371	0.0281899	0	0.0180687	0.0242663	0	0.395365	0.0538273	0.00919841	0.0623592	0	0.0797908	0	0.0160037	0.0533857	0.0506372	0.0731563	0.0386588	0.0196407	0	0.0774519	0	0	0.17	0.0704481	1.07041				TCGA-BR-7958	0.37954	0.627685	0.71139	0.456631	0.528231	0.623966	0.743039	0.63528	0.419095	0.547598	0.247908	0.531863	0.452304
TCGA-IN-A6RJ	-1123.97	292.974	-830.994	0.885602			TCGA-IN-A6RJ	0.0176279	0.0364885	0.0558593	0.151996	0	0.158795	0	0.0359433	0.234778	0	0	0.0419267	0.0194767	0.0109671	0.028044	0.0504582	0.064007	0.0240898	0.0377285	0.0181016	0	0.0137118	0.04	0.146861	1.04511				TCGA-CD-A486	0.146034	0.421988	0.430208	0.393426	0.475957	0.65647	0.661066	0.528614	0.325429	0.411758	0.129402	0.450458	0.188885
TCGA-VQ-AA6B	-744.271	-382.91	-1127.18	0.904952			TCGA-VQ-AA6B	0.106508	0	0.25141	0.0687989	0	0.27126	0.0126531	0.0262195	0.10651	0	0	0.0040979	0.0129479	0.0424063	0.0324293	0.0191541	0.0184462	0.0160895	0	0.011069	0	0	0	0.425755	0.910952				TCGA-FP-8209	0.605859	0.458665	0.648579	0.433493	0.476914	0.543265	0.728609	0.608784	0.493617	0.55342	0.259507	0.506505	0.65202
TCGA-CD-8529	1164.42	2131.74	3296.16	0.463527			TCGA-CD-8529	0.0948352	0	0.2282	0.0881102	0	0.0949301	0.00710642	0.013583	0.118904	0	0	0.0171221	0	0.0762831	0.0612471	0.134266	0.0270996	0	0.0279607	0	0	0.0103521	0	0.442394	0.896451				TCGA-CD-8534	0.22947	0.422535	0.513473	0.373462	0.480961	0.561655	0.678382	0.564268	0.316703	0.423856	0.161479	0.50291	0.280861
TCGA-BR-8590	1186.92	1540.01	2726.93	0.535861			TCGA-BR-8590	0.115857	0	0.088619	0.0722503	0	0.251636	0	0.0137136	0.0867351	0	0	0.0291883	0.0178212	0.0466088	0.0424323	0.083959	0.0208322	0	0.130348	0	0	0	0.01	0.278588	0.971243				TCGA-VQ-A924	0.122375	0.594115	0.600458	0.424469	0.489817	0.643782	0.714675	0.621716	0.3791	0.501978	0.176203	0.505059	0.237089
TCGA-CD-8535	-686.647	-458.614	-1145.26	0.906078			TCGA-CD-8535	0.0367379	0	0.0130168	0.0719543	0	0.027703	0.0257402	0.0562485	0.0628667	0	0	0.00970338	0	0.523185	0.0732971	0.0726035	0	0	0.0269436	0	0	0	0.03	0.169735	1.06241				TCGA-BR-8080	0.431684	0.52009	0.611361	0.407634	0.516051	0.623267	0.745539	0.634445	0.418436	0.477187	0.258617	0.520512	0.467373
TCGA-F1-6875	-924.341	-651.404	-1575.74	0.930988			TCGA-F1-6875	0	0.0585747	0.0246506	0.0301837	0	0	0	0.0861782	0.0507653	0	0	0.015879	0	0.53561	0	0.0531874	0	0.0201175	0	0.123627	0.0012274	0	0.08	0.103241	1.1079				TCGA-CD-8527	0.0837262	0.466065	0.522041	0.364549	0.542968	0.623837	0.703318	0.58385	0.287824	0.38133	0.115982	0.472989	0.189935
TCGA-VQ-A8DZ	-401.631	372.509	-29.1221	0.824933			TCGA-VQ-A8DZ	0.020729	0	0.0963806	0.138411	0	0.0785784	0.0582875	0	0.123412	0	0.0512823	0	0.000495465	0.138622	0.0454395	0.0745357	0.0144605	0.00879228	0.0584631	0.0504323	0	0.0416784	0.03	0.185221	1.00693				TCGA-D7-A4Z0	0.475119	0.470564	0.552995	0.439676	0.52093	0.623151	0.734342	0.602641	0.408351	0.454997	0.318554	0.524593	0.481277
TCGA-HU-8249	-645.364	826.605	181.241	0.807089			TCGA-HU-8249	0.0931311	0	0.0193875	0.0765685	0	0.125523	0.132158	0.0211349	0.0624827	0	0	0.0895363	0	0.126647	0.036311	0.0211583	0.000180265	0.00135537	0	0.186574	0	0.0078518	0.04	0.133135	1.04953				TCGA-D7-A6EZ	0.196228	0.603075	0.670784	0.415985	0.487927	0.588692	0.700894	0.604433	0.400697	0.465166	0.120409	0.537445	0.320127
TCGA-BR-7901	954.216	1239.45	2193.66	0.600243			TCGA-BR-7901	0.0428778	0	0.014195	0.077204	0	0.178813	0.0263608	0.0237035	0.0768709	0	0.0178689	0	0	0.251442	0.0898199	0.110667	0.0050849	0	0	0.0803201	0	0.00477205	0.17	0.0698345	1.06982				TCGA-B7-A5TK	0.29372	0.568955	0.725622	0.493427	0.513287	0.574426	0.764885	0.60283	0.469774	0.577036	0.168771	0.569216	0.387338
TCGA-D7-6818	1172.15	1478.62	2650.77	0.545266			TCGA-D7-6818	0.0242535	0.00027318	0.0452105	0.0621694	0	0.0877241	0	0	0.130698	0	0.0276329	0	0.04189	0.0674875	0.0234299	0.30133	0.0342847	0	0.0605863	0	0.0304198	0.06261	0.09	0.100868	1.03916				TCGA-D7-A4YU	0.524846	0.629614	0.661172	0.419724	0.474987	0.585297	0.75072	0.611301	0.399037	0.514366	0.140457	0.509174	0.546044
TCGA-SW-A7EB	-498.482	989.339	490.857	0.779431			TCGA-SW-A7EB	0.160386	0	0.0781063	0.122181	0	0.18669	0	0.0841481	0.161	0	0	0.057416	0.00869149	0.0422381	0.0402062	0.0312073	0.00280592	0	0.0249222	0	0	0	0.01	0.283751	0.987366				TCGA-CG-5725	0.0612462	0.405647	0.481132	0.356861	0.488886	0.595424	0.663826	0.517251	0.326703	0.314731	0.136624	0.459047	0.117569
TCGA-BR-7958	805.625	2414.5	3220.12	0.473387			TCGA-BR-7958	0.0214533	0	0.0516122	0.317402	0	0	0.158417	0.0745536	0.0837837	0	0.0114953	0.011785	0.0271471	0.0142227	0.0706589	0.0715892	0.0420173	0.0176641	0.00031064	0.0258879	0	0	0.04	0.126457	1.05013				TCGA-BR-6563	0.56051	0.484244	0.680608	0.447157	0.54133	0.624229	0.735394	0.612235	0.45482	0.515251	0.280549	0.536746	0.539163
TCGA-CD-A486	160.859	781.558	942.417	0.736224			TCGA-CD-A486	0.0132708	0	0.166311	0.0156822	0	0.0209649	0	0.0303749	0.089218	0	0	0.010673	0	0.414368	0.0593772	0.146668	0	0	0	0.0235371	0	0.00955482	0.02	0.213529	1.02784				TCGA-IN-AB1X	0.358406	0.569121	0.652886	0.402136	0.515381	0.620151	0.717804	0.559284	0.34036	0.480709	0.158994	0.501381	0.421988
TCGA-BR-A4J6	-25.4362	350.483	325.047	0.794447			TCGA-BR-A4J6	0.162352	0	0.502503	0.10022	0	0.0921555	0	0.00146827	0.0631556	0	0	0	0.0193424	0.00386195	0	0.0289351	0	0.00607689	0	0.0151631	0.00476646	0	0	0.576369	0.838702				TCGA-VQ-A91Y	0.352243	0.530626	0.598724	0.39049	0.477039	0.616845	0.731286	0.568741	0.40753	0.509265	0.146054	0.523288	0.40008
TCGA-FP-8209	1622.57	2413.13	4035.7	0.364797			TCGA-FP-8209	0.267869	0	0.00802045	0.149583	0	0.176819	0.0271164	0.00742086	0.0807551	0	0.00751878	0	0.00900337	0.0553125	0.0289896	0.0698937	0	0.0227856	0.0842338	0	0	0.00467883	0	0.473673	0.879846				TCGA-HU-A4GX	0.329376	0.557528	0.674096	0.439196	0.509435	0.58879	0.697957	0.600494	0.339079	0.459258	0.195009	0.485338	0.395102
TCGA-CD-8534	39.9259	898.255	938.181	0.736644			TCGA-CD-8534	0.1362	0	0.0631747	0.0573866	0	0.186873	0	0.0254572	0.0899768	0	0	0.0185803	0	0.0904495	0.104354	0.105627	0.0137527	0	0.106733	0	0	0.00143545	0.01	0.268603	0.974853				TCGA-VQ-A8P8	0.523959	0.510432	0.559912	0.381075	0.520088	0.611537	0.714054	0.585921	0.405726	0.41829	0.245564	0.48108	0.520941
TCGA-VQ-A924	-121.046	966.814	845.768	0.74575			TCGA-VQ-A924	0	0.00184036	0.00759363	0.192958	0	0.09486	0.158181	0.0588155	0.0478255	0	0.0126775	0	0	0.136483	0.106698	0.135744	0	0.0242212	0.0179569	0	0	0.00414474	0.18	0.0661481	1.07018				TCGA-VQ-A8PK	0.0619611	0.500094	0.494796	0.367635	0.511475	0.614197	0.688805	0.609122	0.318222	0.410702	0.173103	0.464207	0.156306
TCGA-BR-8080	1414.8	1702.02	3116.82	0.486689			TCGA-BR-8080	0.0245805	0.0444271	0.0662816	0.196313	0	0.134086	0.00578387	0.0187374	0.114208	0	0	0.00897272	0.0117457	0.089877	0.0566513	0.107695	0.0205054	0	0.00888588	0.0606017	0.0262969	0.00435161	0.02	0.20024	1.00676				TCGA-HU-A4H2	0.252161	0.525071	0.561142	0.40468	0.51521	0.601734	0.694205	0.564786	0.256588	0.434904	0.241097	0.443148	0.293294
TCGA-CD-8527	-399.883	592.55	192.668	0.806098			TCGA-CD-8527	0.0229111	0	0.0696505	0.245467	0	0	0.16456	0.00595011	0.121882	0	0	0.0449926	0.00351549	0.0630235	0.0504446	0.0884186	0	0.0625441	0.0483714	0	0	0.00826853	0.04	0.152477	1.02809				TCGA-HU-A4GJ	0.77987	0.654136	0.714784	0.440251	0.510549	0.617013	0.741224	0.534776	0.382076	0.535802	0.282073	0.468868	0.775487
TCGA-HF-7136	0.52013	-39.1926	-38.6725	0.825725			TCGA-HF-7136	0.0518852	0	0.0195013	0.0738931	0	0.382012	0.0337262	0	0.0754408	0	0.0636245	0	0.00268694	0.121721	0.0652944	0.0815706	0	0	0	0.0286439	0	0	0.13	0.0801547	1.07413				TCGA-IN-7806	0.232779	0.355541	0.408188	0.302489	0.517714	0.619425	0.682159	0.524191	0.34418	0.346961	0.154052	0.447882	0.232709
TCGA-BR-4369	346.602	1063.66	1410.26	0.688051			TCGA-BR-4369	0.0774296	0	0.165169	0.0500271	0	0.251067	0.0479024	0.00271836	0.0484013	0	0.0549915	0	0.004431	0.0165341	0.0225053	0.114712	0.0779963	0.00833669	0.0177255	0.0332848	0.00676816	0	0.01	0.342084	0.942802				TCGA-HU-8238	0.326964	0.529388	0.560958	0.43139	0.497929	0.628155	0.71475	0.615505	0.41589	0.41222	0.20502	0.520706	0.369214
TCGA-HU-A4GQ	228.914	822.346	1051.26	0.725318			TCGA-HU-A4GQ	0.0340935	0	0.00542092	0.12934	0	0.155285	0.0999507	0.0263458	0.0335876	0	0.0422657	0	0.00250574	0.00390786	0.158991	0.128037	0.0148276	0.0885062	0.0694731	0	0	0.00746331	0.04	0.141452	1.04166				TCGA-IN-A6RL	0.275407	0.430454	0.479512	0.349457	0.495132	0.603252	0.689643	0.564115	0.29596	0.364231	0.17418	0.501854	0.244767
TCGA-D7-A4Z0	584.174	1616.08	2200.25	0.599469			TCGA-D7-A4Z0	0.20863	0	0.0434018	0.0413719	0	0.232537	0.0165805	0.0231681	0.0798693	0	0.00946412	0	0.00946082	0.0726246	0.0159798	0.0307299	0.0489135	0.044783	0.0939371	0	0	0.0285487	0.01	0.33373	0.94684				TCGA-VQ-A8P5	0.125237	0.507365	0.551921	0.382293	0.473861	0.631976	0.701179	0.601092	0.336706	0.414909	0.0877143	0.495415	0.213909
TCGA-D7-A6EZ	308.114	1747.71	2055.82	0.616302			TCGA-D7-A6EZ	0.0301936	0	0.0167644	0.149425	0	0.0298428	0.130058	0.0266108	0.0761194	0	0.0900386	0	0	0.1573	0.0766295	0.100793	0	0.0187117	0	0.0958598	0	0.00165334	0.04	0.146236	1.03166				TCGA-MX-A666	0.495856	0.47559	0.480141	0.353535	0.480893	0.621499	0.684195	0.512825	0.333879	0.362382	0.081643	0.469126	0.498832
TCGA-B7-A5TK	1026.52	2339.75	3366.27	0.454383			TCGA-B7-A5TK	0	0.00664317	0.0476701	0.331407	0	0	0.24571	0.0254387	0.0557194	0	0.0494134	0	0.0181162	0	0.0656314	0.0802104	0.0241148	0.0299865	0.0100548	0.00325415	0	0.00663033	0.05	0.117778	1.05603				TCGA-B7-A5TN	0.104619	0.391465	0.498022	0.399323	0.509488	0.608772	0.710456	0.603877	0.350716	0.393243	0.220843	0.49023	0.179464
TCGA-D7-A4YU	531.784	2057.05	2588.83	0.552865			TCGA-D7-A4YU	0.0394017	0	0.1088	0.0741856	0	0.0960021	0.109364	0.0232027	0.130425	0	0.0605449	0	0	0.0827358	0.136567	0.091781	0	0.00176181	0.0429819	0	0	0.00224554	0.02	0.219362	0.999163				TCGA-BR-7957	0.196138	0.429446	0.501454	0.39604	0.491384	0.592545	0.699085	0.655145	0.456806	0.444194	0.228614	0.501734	0.270164
TCGA-CG-5725	-875.728	-442.023	-1317.75	0.916499			TCGA-CG-5725	0.0695268	0	0.10993	0.200786	0	0.0843545	0	0.0286823	0.106166	0	0	0	0	0.188834	0.0623245	0.0933636	0	0	0	0.0550504	0	0.000982021	0.01	0.249998	0.988391				TCGA-BR-4253	0.361231	0.694366	0.750157	0.494539	0.51542	0.605414	0.739402	0.637797	0.42324	0.587363	0.232552	0.534629	0.496876
TCGA-BR-6563	1496.53	2350.15	3846.68	0.390487			TCGA-BR-6563	0.088549	0	0.115598	0.249351	0	0.064126	0.0212043	0.0312393	0.125161	0	0	0.00196258	0.0104641	0.0740351	0.0451387	0.0626842	0.0419012	0	0.0685851	0	0	0	0.01	0.30187	0.963967				TCGA-D7-8578	0.278438	0.420872	0.500202	0.385838	0.495681	0.617927	0.719528	0.625828	0.379388	0.438327	0.247933	0.538054	0.321869
TCGA-IN-AB1X	-678.131	1479.39	801.26	0.750087			TCGA-IN-AB1X	0.0290042	0	0.0811939	0.285521	0	0.0456589	0.0792666	0.0646109	0.123039	0	0.072623	0	0.0114306	0.0362269	0.0211435	0.0353428	0.00173677	0.060213	0	0.0448539	0	0.00813556	0.03	0.161535	1.04149				TCGA-BR-8687	0.126389	0.370603	0.463812	0.336968	0.509291	0.622137	0.694653	0.553806	0.347193	0.39665	0.223449	0.476757	0.148447
TCGA-BR-4370	1295.39	1742.72	3038.11	0.496749			TCGA-BR-4370	0.0593545	0	0.0413787	0.0266982	0	0.250668	0.0514914	0.0167179	0.0103197	0	0.046265	0	0	0.0941191	0.0663408	0.111076	0.0069671	0	0	0.113865	0.0135886	0.09115	0.05	0.126037	1.03212				TCGA-BR-6453	0.677587	0.549118	0.673162	0.448943	0.508561	0.634443	0.735846	0.5828	0.440245	0.527175	0.310857	0.563561	0.688707
TCGA-VQ-A91Y	945.139	1606.85	2551.99	0.557363			TCGA-VQ-A91Y	0	0.0261542	0.0652998	0.121362	0	0.248547	0.00527975	0	0.123583	0	0	0.0382146	0.00573111	0.0356634	0.0891823	0.124928	0.0129397	0.0110159	0.0920991	0	0	0	0.04	0.1391	1.03636				TCGA-VQ-A91U	0.304812	0.528949	0.605306	0.402594	0.508746	0.594094	0.703319	0.543129	0.327541	0.436012	0.27748	0.515007	0.325769
TCGA-HU-A4GX	-472.164	1515.44	1043.28	0.726124			TCGA-HU-A4GX	0	0	0.135452	0.384275	0	0	0.172303	0.0381772	0.0514182	0	0	0	0.00270577	0	0.113687	0.0481491	0.0153898	0	0.0224786	0.0122362	0	0.00372863	0.01	0.247614	1.00125				TCGA-VQ-A91Q	0.0257124	0.372326	0.402721	0.34765	0.525282	0.610211	0.688248	0.549514	0.334472	0.381934	0.165635	0.442996	0.0936621
TCGA-VQ-A8P8	174.937	1123.04	1297.98	0.699917			TCGA-VQ-A8P8	0.0799681	0.160452	0.107109	0.0454489	0	0.256843	0.0193573	0.00835167	0.0999463	0	0	0.0069448	0	0.0318879	0.0135752	0.00292121	0.000863582	0.0493747	0.116956	0	0	0	0	0.421068	0.908757				TCGA-RD-A8MV	0.485443	0.591492	0.66163	0.455536	0.51557	0.599973	0.745292	0.613807	0.391978	0.509168	0.230991	0.564704	0.524501
TCGA-VQ-A8PK	-346.446	416.01	69.5633	0.816659			TCGA-VQ-A8PK	0.027007	0	0.0934752	0.034761	0	0.22676	0.0306537	0.0542829	0.0410199	0	0.0607018	0.0850668	0	0.0698997	0.142761	0.094401	0	0.0048906	0.0329346	0	0	0.0013847	0.04	0.147867	1.04078				TCGA-D7-A6EY	0.540831	0.59782	0.655863	0.482333	0.531082	0.636573	0.728296	0.634991	0.392702	0.530418	0.14758	0.53972	0.561817
TCGA-FP-8631	-119.398	40.1154	-79.2824	0.829073			TCGA-FP-8631	0.0557594	0	0.187627	0.0173038	0	0.125161	0.023195	0.06131	0.0569585	0	0	0.013694	0	0.103529	0.0263034	0.101814	0	0.124004	0.0918991	0	0	0.0114412	0.01	0.352942	0.93729				TCGA-RD-A8N1	0.53177	0.594203	0.669672	0.41684	0.505472	0.608767	0.73529	0.577181	0.409218	0.526886	0.286207	0.474389	0.550091
TCGA-HU-A4H2	-459.665	852.675	393.009	0.788348			TCGA-HU-A4H2	0	0.0349756	0.0882236	0.204478	0	0.0644988	0.102734	0.0520422	0.106065	0	0.00678341	0.000226166	0.00762249	0.0583316	0.0806079	0.054025	0.0217809	0.0152849	0.0967521	0	0	0.00556804	0.02	0.204068	1.00338				TCGA-FP-8210	0.605274	0.480363	0.65198	0.444455	0.504476	0.605025	0.73388	0.646179	0.444597	0.54106	0.199083	0.516248	0.637766
TCGA-HU-A4GJ	318.729	3029.19	3347.92	0.456781			TCGA-HU-A4GJ	0.167036	0.110392	0.144039	0.128777	0	0.112985	0.0212383	0.0716524	0.102823	0	0.0247941	0	0.00265401	0.0379613	0.00967499	0.0218671	0	0.0183233	0	0.025782	0	0	0	0.485434	0.87552				TCGA-CD-A487	-0.0139164	0.486552	0.474643	0.379086	0.440584	0.543575	0.682094	0.610713	0.347527	0.303882	0.15374	0.502175	0.178162
TCGA-BR-8486	372.009	1207.25	1579.26	0.669839			TCGA-BR-8486	0.1032	0	0.0654677	0.0462862	0	0.235536	0.0401943	0.0287659	0.123159	0	0.0576642	0	0.00581646	0.143334	0.0212337	0.00919899	0	0.0227292	0	0.097414	0	0	0.02	0.228361	0.998553				TCGA-D7-A748	0.296068	0.449189	0.579529	0.535014	0.537341	0.625458	0.744458	0.68152	0.41754	0.498268	0.190402	0.591046	0.383854
TCGA-IN-7806	-747.392	57.5728	-689.82	0.875788			TCGA-IN-7806	0.0145688	0.169285	0.0303759	0.0767349	0	0.158398	0	0	0.114083	0	0.0257667	0	0	0.266518	0.0356218	0.0801206	0.00755707	0	0	0.0209702	0	0	0.01	0.264445	0.983148				TCGA-CD-5798	0.170207	0.407264	0.55014	0.451472	0.503546	0.644317	0.742385	0.634027	0.437131	0.46977	0.176551	0.555484	0.289776
TCGA-HU-8238	-48.5058	1118.06	1069.56	0.723467			TCGA-HU-8238	0.0250086	0.0343093	0.0438479	0.0598013	0	0.0723618	0	0.0163038	0.121995	0	0	0.0174188	0	0.123839	0.0547859	0.0617363	0	0.0406881	0.259267	0.047702	0	0.0209351	0.03	0.172023	1.01534				TCGA-VQ-A8PF	0.416487	0.615794	0.690451	0.439865	0.500323	0.594909	0.728193	0.613827	0.432585	0.566814	0.219917	0.51691	0.489067
TCGA-IN-A6RL	-561.212	520.817	-40.395	0.825867			TCGA-IN-A6RL	0.00302065	0.0449292	0.0994285	0.0662736	0	0.114148	0	0.0247248	0.143635	0	0	0.0440137	0.00797301	0.0321424	0.142074	0.113728	0.00753602	0.00413819	0.141564	0	0	0.0106714	0.02	0.22947	0.993385				TCGA-BR-4257	0.121525	0.570725	0.626488	0.482353	0.510556	0.625411	0.733242	0.67299	0.432194	0.507246	0.276646	0.585894	0.345455
TCGA-VQ-A8P5	155.485	733.187	888.672	0.74154			TCGA-VQ-A8P5	0.0934011	0	0.0841568	0.120834	0	0.131586	0.11015	0.0326419	0.0390708	0	0.0488352	0	0.0061957	0.110266	0.0958102	0.0766133	0.011958	0	0.0190277	0	0	0.0194533	0.01	0.250118	0.982818				TCGA-BR-8371	0.544677	0.356738	0.547142	0.322161	0.430147	0.547869	0.713169	0.485795	0.422439	0.433245	0.175663	0.417672	0.541893
TCGA-MX-A666	-814.488	492.337	-322.152	0.848475			TCGA-MX-A666	0.289275	0.0928067	0.158068	0.0800052	0	0.0700375	0.0081358	0.0422321	0.0894042	0	0.00168563	0	0.00220153	0.0502554	0	0.00797188	0	0.0322418	0.0745651	0	0	0.00111453	0	0.535782	0.845315				TCGA-RD-A8N5	0.0708219	0.450345	0.462451	0.481684	0.476215	0.639684	0.734479	0.627425	0.413619	0.4227	0.25489	0.560785	0.198389
TCGA-B7-A5TN	570.125	576.066	1146.19	0.715655			TCGA-B7-A5TN	0.0154108	0.00898104	0.0381955	0.053779	0	0.224899	0	0.0307829	0.188813	0	0	0.0554751	0	0.0227903	0.0677856	0.149115	0.0152679	0	0.116964	0	0	0.0117413	0.13	0.0841996	1.06021				TCGA-R5-A7ZI	0.383223	0.580571	0.688723	0.409574	0.498317	0.576406	0.721932	0.527542	0.331931	0.522157	0.149439	0.485591	0.455732
TCGA-BR-7957	1320.36	684.515	2004.88	0.622174			TCGA-BR-7957	0.0603249	0	0.00943721	0.0454487	0	0.178896	0.0120145	0.0565363	0.054721	0	0.00474429	0	0	0.124025	0.0570493	0.119193	0.000354038	0	0.260476	0	0	0.0167794	0.05	0.117702	1.03515				TCGA-VQ-A91W	0.239449	0.561518	0.570841	0.436894	0.522416	0.617516	0.732255	0.568373	0.397308	0.448203	0.306876	0.472931	0.332961
TCGA-BR-4253	557.958	2757.45	3315.41	0.461021			TCGA-BR-4253	0	0.0510795	0.0311821	0.160319	0	0.00119479	0.336372	0.0406483	0.00159104	0	0.101149	0	0.00775855	0.0141979	0.0932111	0.089637	0.0178833	0.0199605	0.0171294	0	0	0.0166868	0.04	0.144148	1.03279				TCGA-BR-8286	0.132266	0.522988	0.557133	0.349579	0.493328	0.576297	0.713516	0.591859	0.355654	0.410506	0.146834	0.518409	0.186856
TCGA-D7-8578	897.66	805.436	1703.1	0.656232			TCGA-D7-8578	0.0770844	0	0.0807129	0.126037	0	0.168705	0.0250737	0.0260336	0.102025	0	0	0.0335317	0.000466007	0.0387789	0.0476839	0.135644	0.0113598	0.0139657	0.0972477	0.00815644	0	0.00749517	0.02	0.240353	0.986528				TCGA-HU-A4H4	0.352721	0.621009	0.659975	0.437093	0.494792	0.629874	0.721668	0.594712	0.375719	0.497258	0.157193	0.478258	0.427512
TCGA-BR-8687	-57.6516	164.404	106.753	0.813496			TCGA-BR-8687	0	0.00625546	0.0814338	0.0392342	0	0.348126	0.00885573	0.0242849	0.0295011	0	0	0.00887287	0	0.0327933	0.0674799	0.187096	0.077562	0.00393712	0.0845681	0	0	0	0.04	0.154975	1.02019				TCGA-BR-8364	0.384365	0.423108	0.568509	0.396259	0.499917	0.585797	0.720006	0.654394	0.436693	0.499213	0.220542	0.498199	0.428152
TCGA-BR-6453	957.177	2598.91	3556.09	0.42939			TCGA-BR-6453	0.3373	0	0.083919	0.199875	0	0.0263262	0.0072439	0.000977061	0.147329	0	0	0.0161024	0	0.0397691	0.00771567	0.0816168	0	0.0171402	0.0299091	0	0	0.00477663	0	0.514539	0.857232				TCGA-IN-8462	0.156776	0.417825	0.503945	0.358319	0.530156	0.585265	0.708867	0.565664	0.378208	0.387746	0.246268	0.470827	0.23171
TCGA-VQ-A91U	-394.401	1116.79	722.39	0.757693			TCGA-VQ-A91U	0.0496406	0	0.119593	0.126982	0	0.225606	0.062074	0.0366573	0.082543	0	0.0287215	0	0	0.106153	0.0475652	0.0663219	0.00229924	0.0103724	0	0.0354712	0	0	0.02	0.230839	0.998162				TCGA-HU-A4GU	-0.075378	0.435149	0.509718	0.400804	0.501147	0.626097	0.655468	0.557343	0.286363	0.325674	0.129944	0.446536	0.0331513
TCGA-BR-8363	517.955	2086.27	2604.22	0.550981			TCGA-BR-8363	0.000530423	9.31477e-05	0.100507	0.261271	0	0.0959227	0.0873082	0.0412145	0.127479	0	0.000666637	0	0	0.10494	0.0475077	0.0815328	0	0.0299521	0.00623937	0	0.00701566	0.00781897	0.03	0.163692	1.03295				TCGA-BR-8059	0.114594	0.413722	0.505572	0.343033	0.478681	0.605602	0.704183	0.598913	0.382166	0.375837	0.206468	0.522372	0.214101
TCGA-ZQ-A9CR	913.741	1388.53	2302.28	0.587416			TCGA-ZQ-A9CR	0.0152244	0	0.0982354	0.14504	0	0.132867	0.135245	0	0.0440165	0	0.0623777	0	0	0.0928713	0.0928553	0.0542686	0	0.0127346	0	0.0965776	0	0.017687	0.03	0.170755	1.0196				TCGA-D7-6525	0.113728	0.436327	0.534834	0.368746	0.527116	0.653786	0.69664	0.599579	0.372216	0.429465	0.0911926	0.523346	0.258266
TCGA-VQ-A91Q	110.805	-67.9397	42.8657	0.818914			TCGA-VQ-A91Q	0.11501	0	0.140753	0	0	0.261739	0.0122381	0.000599798	0.116518	0	0.042906	0	0.000739492	0.0845646	0.0810434	0.0625463	0	0.0509451	0.0136745	0.0167222	0	0	0.01	0.316399	0.958086				TCGA-CG-5717	0.439277	0.512475	0.619604	0.429697	0.573649	0.619062	0.718515	0.593571	0.467203	0.488315	0.237099	0.513637	0.477102
TCGA-BR-8077	169.964	1566.51	1736.48	0.652527			TCGA-BR-8077	0.0781888	0	0.085703	0.124003	0	0.101757	0.133974	0.0166357	0.116646	0	0.00684644	0.00959034	0.00295011	0.128613	0.0720559	0.0634713	0.0221938	0.0224501	0.0147427	0	0.000143291	3.582e-05	0.01	0.246397	0.985015				TCGA-BR-8485	0.301327	0.523948	0.615329	0.379402	0.481929	0.624867	0.713623	0.568534	0.356604	0.43477	0.222746	0.512947	0.320385
TCGA-RD-A8MV	138.775	2257.56	2396.34	0.576186			TCGA-RD-A8MV	0.0297828	0.00764372	0.0694246	0.156719	0	0.0879005	0.0882876	0.0489923	0.096135	0	0.0753525	0	0.000819476	0.0500886	0.111119	0.0797443	0.00409525	0.0202953	0.00100843	0.0173204	0	0.0552712	0.03	0.159167	1.02891				TCGA-CD-8531	0.63426	0.592842	0.552124	0.394698	0.432096	0.566671	0.695122	0.581946	0.406141	0.474084	0.206449	0.545965	0.658193
TCGA-D7-A6EY	333.984	2000.5	2334.48	0.583583			TCGA-D7-A6EY	0.122193	0.0202014	0.0899136	0.131352	0	0.0640391	0.0852072	0.0323114	0.157956	0	0.00486493	0	0	0.106072	0.0829091	0.0532651	0.00675212	0.00389782	0.0204902	0	0	0.0185751	0.01	0.320345	0.955274				TCGA-VQ-A8E0	0.100776	0.448144	0.48822	0.422988	0.484951	0.65911	0.707543	0.560858	0.351167	0.403658	0.128503	0.484901	0.192691
TCGA-RD-A8N1	555.782	2308.34	2864.12	0.518751			TCGA-RD-A8N1	0.0727667	0.0366793	0.0825289	0.1548	0	0.1434	0.0408924	0.0277783	0.156019	0	0	0	0	0.114857	0.0684236	0.0659957	0.0269474	0.00371308	0.00519846	0	0	0	0.01	0.272442	0.980092				TCGA-CD-A4MG	0.333951	0.525909	0.542767	0.365421	0.466819	0.602876	0.720651	0.598162	0.392598	0.414689	0.139558	0.509268	0.374029
TCGA-FP-8210	1546.14	2394.88	3941.01	0.377703			TCGA-FP-8210	0.0850126	0.109418	0.0589908	0.192582	0	0.0739963	0.0116249	0.0486876	0.126991	0	0	0.0287075	0.00696369	0.0352398	0.0275634	0.0423193	0.0264909	0.0313942	0.0844458	0	0	0.00957272	0.01	0.348297	0.943106				TCGA-VQ-AA6D	-0.049531	0.461343	0.40452	0.327588	0.459823	0.623097	0.623597	0.539932	0.30399	0.289986	0.0994138	0.438455	0.0199633
TCGA-CG-4442	-251.638	387.471	135.833	0.811007			TCGA-CG-4442	0.0326886	0	0.011899	0.0447696	0	0.178172	0.174795	0.00725947	0.00541393	0	0.0928934	0	0	0.0787645	0.091095	0.108478	0.00372545	0.00413248	0	0.068618	0.0116182	0.0856769	0.22	0.058505	1.06124				TCGA-D7-A6EV	0.124549	0.474253	0.447579	0.398271	0.450561	0.586014	0.684302	0.565239	0.300688	0.363939	0.155341	0.49013	0.163576
TCGA-CD-A487	219.804	408.162	627.967	0.766665			TCGA-CD-A487	0.008764	0	0.0023691	0.0785829	0	0.134998	0.0597651	0.00946308	0.0872316	0	0	0.068572	0	0.0194801	0.0139167	0.0374433	0	0.0731403	0.213132	0	0	0.193142	0.18	0.0638688	1.06894				TCGA-BR-6706	0.444228	0.553404	0.705557	0.406642	0.50313	0.624681	0.738495	0.641316	0.390537	0.551525	0.226032	0.51846	0.470845
TCGA-D7-A748	1742.62	2168.84	3911.46	0.381717			TCGA-D7-A748	0.00890008	0.0169085	0.0368169	0.0527918	0	0.226287	0	0.0249907	0.0927519	0	0	0	0	0.0750292	0.0641082	0.218543	0.0677201	0	0.0110301	0.0296496	0.0122031	0.0622695	0.04	0.127378	1.0326				TCGA-VQ-AA69	0.0417074	0.608062	0.591598	0.326913	0.50277	0.536728	0.647681	0.511672	0.37565	0.417902	0.152594	0.454515	0.184505
TCGA-CD-5798	1068.09	1276.34	2344.43	0.582397			TCGA-CD-5798	0	0.00393813	0.00937904	0.100413	0	0.193863	0	0	0.112584	0	0	0.0589329	0.0577895	0.014759	0.0388712	0.246405	0.0529384	0.0215767	0.0516535	0.0345133	0	0.00238343	0.1	0.0943646	1.04799				TCGA-BR-A4J7	0.22726	0.334734	0.675433	0.37611	0.482044	0.527368	0.729669	0.545857	0.388309	0.537708	0.161974	0.42137	0.271952
TCGA-VQ-A8PF	737.135	2381.16	3118.29	0.486501			TCGA-VQ-A8PF	0.138395	0	0.136987	0.115812	0	0.143975	0.082882	0.0340243	0.043311	0	0.0518636	0	0.0209926	0.00833825	0.0611214	0.08442	0.03818	0.0114999	0.0281975	0	0	0	0	0.395369	0.919066				TCGA-BR-6456	0.286645	0.515822	0.57956	0.421328	0.524269	0.664472	0.710696	0.605353	0.370018	0.459123	0.271439	0.559633	0.371001
TCGA-BR-4257	874.456	1640.57	2515.03	0.561859			TCGA-BR-4257	0.032033	0	0.00509983	0.0967476	0	0.112979	0.148499	0.0330236	0.0441948	0	0.0641645	0	0	0.137126	0.0364213	0.170001	0.0220846	0	0	0.053702	0	0.043924	0.04	0.155181	1.02114				TCGA-BR-7715	0.027928	0.436957	0.481744	0.354337	0.528372	0.653258	0.683485	0.606619	0.390304	0.317243	0.241943	0.477373	0.177116
TCGA-BR-8371	596.604	1321.63	1918.24	0.63208			TCGA-BR-8371	0.393175	0	0.0212025	0.0676922	0.0266552	0.116242	0	0	0.185062	0	0	0.0399456	0.00826601	0.0291615	0.0182327	0.0332097	0	0.0265924	0.0345632	0	0	0	0	0.575698	0.816948				TCGA-D7-8575	0.217096	0.413006	0.476665	0.380215	0.511622	0.612485	0.697483	0.600034	0.297182	0.510421	0.264396	0.542901	0.371037
TCGA-RD-A8N5	1378.42	1622.31	3000.73	0.501504			TCGA-RD-A8N5	0.0321691	0	0.00755888	0	0	0.218598	0	0	0.0139997	0	0.0626516	0	0	0.174213	0	0.158791	0	0.0233022	0	0.160462	0	0.148254	0.04	0.139971	1.04263				TCGA-HU-A4GH	0.139962	0.445063	0.470436	0.382498	0.48688	0.605037	0.688953	0.511568	0.251947	0.400595	0.177122	0.453645	0.189953
TCGA-R5-A7ZI	-127.962	2117.48	1989.52	0.623937			TCGA-R5-A7ZI	0.0208082	0.00746284	0.0841972	0.218375	0	0.124242	0.0366774	0.0824221	0.115664	0	0.0321064	0	0.0213602	0.0199446	0.037979	0.0649205	0.0222572	0.0549254	0	0.0566585	0	0	0.03	0.171614	1.02957				TCGA-VQ-A8E2	0.0679061	0.45654	0.495046	0.316293	0.491652	0.590076	0.661385	0.49787	0.369183	0.326314	0.220013	0.45076	0.0678408
TCGA-VQ-A91W	-574.182	1274.57	700.392	0.759796			TCGA-VQ-A91W	0.0296668	0	0.0178148	0.0254152	0	0.328639	0.0092577	0.0662655	0.0788766	0	0.035828	0	0	0.0916936	0.0293311	0.0853629	0.0277596	0	0	0.169168	0	0.00492196	0.18	0.0641301	1.07583				TCGA-D7-A4YT	0.0516711	0.436387	0.495424	0.297795	0.464966	0.621975	0.663881	0.537425	0.326077	0.335816	0.219455	0.402805	0.075439
TCGA-BR-8286	334.102	936.945	1271.05	0.702735			TCGA-BR-8286	0.00263995	0	0.00478016	0.19733	0	0.0858889	0.0594158	0.0271191	0.107865	0	0	0.00911198	0.000339144	0.0939145	0.0569682	0.146694	0.0445255	0.010259	0.0848003	0.06724	0	0.00110849	0.13	0.0839871	1.05397				TCGA-IN-A7NU	0.166433	0.495599	0.563894	0.410412	0.523043	0.630471	0.715753	0.566982	0.321198	0.457603	0.13113	0.516405	0.271161
TCGA-HU-A4H4	-156.52	1631.89	1475.37	0.681084			TCGA-HU-A4H4	0.0156866	0.0463161	0.0355899	0.161428	0	0.10778	0.05276	0.0865848	0.113165	0	0.03742	0	0.0101011	0.119269	0.0923002	0.0347028	0	0.0557798	0	0.0311167	0	0	0.03	0.164247	1.03105				TCGA-CG-4440	0.0421204	0.499066	0.492937	0.41163	0.462094	0.592809	0.697718	0.619461	0.406847	0.383219	0.182641	0.529678	0.178521
TCGA-BR-8364	1589.16	1477.22	3066.38	0.493144			TCGA-BR-8364	0.0685502	0	0.0197057	0.0984995	0	0.233713	0.00647808	0.0514815	0.0585504	0	0	0.00938722	0.00378867	0.03385	0.0460487	0.202439	0.0283536	0.00973695	0.129418	0	0	0	0.04	0.132442	1.02956				TCGA-KB-A93G	0.111522	0.469109	0.430465	0.435182	0.457962	0.66371	0.726024	0.636969	0.439078	0.422604	0.314049	0.509451	0.213629
TCGA-IN-8462	144.115	689.382	833.497	0.746949			TCGA-IN-8462	0.161211	0	0.113908	0.0657739	0	0.185266	0	0.0167199	0.137336	0	0	0.00448982	0.0090842	0.00685568	0.107625	0.0475022	0.0500629	0	0.0821327	0	0	0.0120324	0.01	0.337429	0.948945				TCGA-HU-A4G3	0.158808	0.405142	0.517296	0.384915	0.54115	0.580561	0.678389	0.589652	0.373085	0.405281	0.177227	0.498789	0.222549
TCGA-HU-A4GU	-804.395	153.435	-650.96	0.873021			TCGA-HU-A4GU	0.0267582	0	0.011689	0.0513927	0	0.316699	0.0759769	0.0507106	0.0697318	0	0.050415	0	0	0.131254	0.0640648	0.0938698	0	0	0	0.0539167	0	0.0035216	0.27	0.0444927	1.08341				TCGA-HU-A4HD	0.0758655	0.454198	0.452335	0.344376	0.506577	0.600081	0.692509	0.576057	0.346811	0.343503	0.13009	0.528112	0.141985
TCGA-BR-8059	710.48	247.528	958.008	0.734673			TCGA-BR-8059	0.00197146	0	0.161299	0.0913581	0	0.188366	0.0835238	0.0384493	0.0541526	0	0.0504489	0	0	0.120373	0.0620202	0.0766955	0	0	0	0.0582221	0.00599465	0.00712495	0.01	0.247506	0.986048				TCGA-FP-A9TM	0.628501	0.568474	0.572171	0.412781	0.481556	0.578376	0.716111	0.5534	0.410858	0.453084	0.207022	0.467622	0.64102
TCGA-D7-6525	263.852	680.611	944.463	0.736021			TCGA-D7-6525	0.174696	0	0.0351324	0.142831	0	0.0777908	0	0.00903829	0.123053	0	0.0229757	0.0125908	0	0.144745	0.0383988	0.17452	0	0.00478278	0.00787406	0.0156911	0	0.0158805	0.01	0.266158	0.979076				TCGA-D7-6528	-0.00758121	0.450617	0.472714	0.362697	0.481778	0.620085	0.66865	0.561029	0.271297	0.298618	0.0722955	0.459606	0.0169749
TCGA-CG-5717	-79.2908	1398.49	1319.2	0.697689			TCGA-CG-5717	0.109543	0	0	0.111707	0	0.191959	0.0362901	0.0351215	0.120077	0	0.0298159	0	0.0195028	0	0.094929	0.0613388	0.0355612	0.0225693	0.0883015	0.0174088	0	0.0258753	0.03	0.167711	1.02312				TCGA-R5-A7ZF	0.000686193	0.472601	0.44941	0.263313	0.511561	0.623967	0.652182	0.515356	0.274883	0.300263	0.00127458	0.421959	0.00956377
TCGA-BR-8485	410.727	1073.27	1484	0.680156			TCGA-BR-8485	0.0697452	0	0.0596983	0.228691	0	0.205148	0.061525	0.0347406	0.0935917	0	0.0409132	0	0.0143176	0.0847494	0.0280152	0.048412	0.0060712	0.00527432	0.013811	0.00529617	0	0	0.03	0.163229	1.04025				TCGA-VQ-AA6J	0.44948	0.58305	0.614184	0.393183	0.52507	0.657092	0.733668	0.591394	0.390063	0.512606	0.179463	0.485099	0.515523
TCGA-CD-8531	372.004	2120.35	2492.35	0.56461			TCGA-CD-8531	0	0.468056	0.17121	0.0145228	0	0.0413356	0.0130251	0.0317718	0.0157332	0	0.0127429	0	0	0.000868523	0	0.100482	0	0.11865	0	0.0116025	0	0	0	0.629621	0.776351				TCGA-CG-4437	0.382769	0.507275	0.643588	0.444381	0.532243	0.635326	0.724448	0.667407	0.389196	0.464021	0.229135	0.532074	0.438587
TCGA-VQ-A8E0	-784.567	735.859	-48.7078	0.826555			TCGA-VQ-A8E0	0.052143	0	0.025397	0.0168193	0	0.282257	0	0.0129547	0.117255	0	0	0.0247218	0	0.141756	0.0210134	0.116847	0.0013048	0.0189993	0	0.125312	0	0.0432207	0.11	0.0900353	1.05662				TCGA-VQ-A8DT	0.12833	0.488241	0.510977	0.378336	0.526801	0.57683	0.674974	0.550157	0.315679	0.378101	0.21367	0.488669	0.120591
TCGA-CD-A4MG	487.663	1124.24	1611.91	0.666273			TCGA-CD-A4MG	0.108554	0	0.0715748	0.0236536	0	0.267588	0	0.0181534	0.064373	0	0.00566104	0.000190019	0	0.154663	0.0822279	0.149347	0.00711278	0	0.00227774	0.0253809	0	0.0192431	0.02	0.23982	0.989704				TCGA-CG-4436	0.0415171	0.536037	0.549246	0.462969	0.519525	0.585957	0.674366	0.586263	0.358631	0.368353	0.242412	0.518087	0.234724
TCGA-IN-A6RO	-1379.24	44.8505	-1334.39	0.917473			TCGA-IN-A6RO	0.0309232	0	0.0399168	0.0800307	0	0.169573	0.0879672	0.0538974	0.0999821	0	0.0487036	0	0	0.0986496	0.109779	0.0942353	0.00440417	0.0161538	0.0657832	0	0	0	0.09	0.0963039	1.05041				TCGA-VQ-A8PD	0.563225	0.571153	0.652293	0.451496	0.486125	0.620074	0.743268	0.590847	0.389879	0.511862	0.227915	0.496356	0.574054
TCGA-BR-8366	1163.41	2467.41	3630.82	0.419456			TCGA-BR-8366	0.0272698	0.0305856	0.067555	0.181887	0	0.0485117	0.118565	0.0432091	0.0614107	0	0	0.0341355	0.0183286	0.0822036	0.167162	0.0824888	0.02591	0	0.0107773	0	0	0	0.03	0.181876	1.02167				TCGA-BR-7716	0.391999	0.532455	0.643235	0.45811	0.52425	0.642914	0.731823	0.595884	0.38455	0.485685	0.233907	0.581487	0.432381
TCGA-VQ-AA6D	-1377.93	-290.086	-1668.02	0.935847			TCGA-VQ-AA6D	0.0336593	0	0.0259753	0.031286	0	0.201457	0	0.0862908	0.0651723	0	0	0.0500345	0	0.204498	0.0741936	0.0423731	0	0.0323593	0	0.149366	0	0.00333478	0.21	0.0594674	1.07773				TCGA-HU-A4GP	0.262421	0.477046	0.463899	0.365397	0.500509	0.597299	0.683753	0.56099	0.336574	0.380111	0.239095	0.480245	0.275396
TCGA-D7-A6EV	-983.43	-33.6808	-1017.11	0.897959			TCGA-D7-A6EV	0.0763674	0	0.0702065	0.0586477	0	0.331077	0.014793	0.0101503	0.136319	0	4.35962e-05	0.00142794	0	0.0700736	0.0323407	0.103678	0.0109482	0.00825741	0	0.0520288	0	0.0236401	0.03	0.172526	1.02618				TCGA-HF-7133	0.355599	0.567955	0.590511	0.441094	0.54304	0.675638	0.709033	0.653526	0.422344	0.492956	0.218025	0.564157	0.396813
TCGA-F1-6177	-763.617	300.976	-462.641	0.859208			TCGA-F1-6177	0	0.0002221	0.00158988	0.0469128	0	0.247017	0.029055	0.046677	0.0597689	0	0.0330098	0	0	0.182933	0.0663521	0.109333	0	0	0	0.177129	0	0	0.09	0.0975134	1.06325				TCGA-CG-4443	-0.0397618	0.28575	0.375281	0.265741	0.503801	0.56935	0.645433	0.510196	0.333251	0.253876	0.0498615	0.380428	0.00442621
TCGA-BR-6706	1202.07	2327.67	3529.74	0.43288			TCGA-BR-6706	0.0970293	0	0.213728	0.245183	0	0	0.0795614	0.0182345	0.0766523	0	0.0611373	0	0.00501626	0	0.111263	0.0421487	0.0161545	0.00407097	0.0298205	0	0	0	0	0.401195	0.922				TCGA-VQ-AA68	0.321046	0.533444	0.580779	0.363547	0.565893	0.600476	0.708234	0.581014	0.291565	0.422187	0.224058	0.501328	0.429191
TCGA-VQ-AA69	-979.022	619.495	-359.526	0.851366			TCGA-VQ-AA69	0.022292	0	0.0165088	0.222583	0	0.0477051	0.221575	0.0901078	0	0	0.0927724	0	0.028839	0.0418762	0.0780798	0.117306	0.00496533	0	0	0.0114221	0.0035081	0.000459935	0.11	0.0896471	1.06278				TCGA-D7-8576	0.208941	0.442072	0.449015	0.397414	0.513248	0.607942	0.714883	0.559631	0.354746	0.427793	0.152804	0.523075	0.272018
TCGA-BR-A4J7	1144.36	1947.74	3092.1	0.489856			TCGA-BR-A4J7	0.0621161	0	0.0329242	0.285629	0	0.179983	0.05997	0.0516113	0.10538	0	0	0.0195067	0.0219032	0.0251991	0.070035	0.0532825	0.0140816	0	0.0183783	0	0	0	0.04	0.145949	1.05837				TCGA-VQ-AA6I	0.264959	0.546149	0.574823	0.396224	0.509375	0.597315	0.700763	0.56941	0.334702	0.456605	0.22218	0.467873	0.318551
TCGA-BR-6456	1117.21	1158.4	2275.6	0.59058			TCGA-BR-6456	0.000916513	0.0100363	0.0189908	0.106945	0	0.249502	0.00897511	0.0348571	0.107745	0	0	0.0165769	0.00653481	0.0786478	0.0835933	0.166966	0.0153561	0	0.0694567	0.0249007	0	0	0.27	0.0415855	1.07786				TCGA-CD-A4MH	0.157679	0.449494	0.481177	0.37381	0.435316	0.588779	0.666805	0.464181	0.300775	0.3453	0.181726	0.446082	0.164761
TCGA-BR-7715	344.119	34.3272	378.447	0.789662			TCGA-BR-7715	0.0634603	0	0.0119442	0.0443152	0	0.168355	0.0194834	0.0461438	0.039677	0	0.0186487	0	0	0.371756	0.0518384	0.0935691	0	0	0.0655169	0.0052913	0	0	0.03	0.157864	1.03713				TCGA-BR-8677	0.23932	0.560069	0.665031	0.393093	0.488411	0.602172	0.712873	0.604058	0.393169	0.500783	0.222438	0.539013	0.305435
TCGA-D7-8575	-171.58	1342.11	1170.53	0.713155			TCGA-D7-8575	0.091173	0	0.0935024	0	0	0.0984194	0.0220251	0.0269205	0.0772305	0	0.0301423	0	0	0.393859	0	0.0467241	0.000602834	0.0103776	0	0.106423	0	0.00259955	0.02	0.214136	1.01701				TCGA-VQ-A925	0.140204	0.479752	0.50649	0.299595	0.505793	0.58211	0.677446	0.55132	0.357751	0.374094	0.129457	0.486681	0.174231
TCGA-HU-A4GH	-1634.67	374.614	-1260.05	0.913078			TCGA-HU-A4GH	0.0474896	0	0.133568	0.0514733	0	0.213447	0	0.0785865	0.127135	0	0	0.0433708	0	0.124966	0.0233657	0.041986	0.0148206	0.017352	0.0446175	0	0	0.0378217	0.01	0.26094	0.983319				TCGA-BR-6452	0.268205	0.563494	0.613671	0.431788	0.502315	0.647007	0.716113	0.632617	0.355587	0.461683	0.153652	0.526526	0.345587
TCGA-VQ-A8E2	341.302	255.745	597.047	0.769571			TCGA-VQ-A8E2	0.118692	0	0.0848298	0.120692	0	0.18249	0.0450307	0.0847486	0.0604194	0	0.0117832	0	0	0.218058	0.0318037	0.0225893	0	0	0	0.0188624	0	0	0.01	0.253872	0.990242				TCGA-BR-8384	0.299907	0.378987	0.584504	0.38481	0.476654	0.563464	0.705341	0.585237	0.490017	0.525573	0.264244	0.474372	0.376665
TCGA-D7-A4YT	-577.004	-116.082	-693.086	0.87602			TCGA-D7-A4YT	0.0413515	0	0.0860361	0.052346	0	0.442679	0.0514834	0.00948783	0.134944	0	0.0126646	0	0.00389386	0.0511058	0.0555183	0.0405486	0.0147685	0	0	0.00317261	0	0	0.04	0.149741	1.05641				TCGA-BR-7717	0.295571	0.489871	0.526151	0.372688	0.50457	0.651362	0.69764	0.619332	0.382855	0.389344	0.214792	0.496166	0.324098
TCGA-BR-4363	851.03	1592.01	2443.04	0.570569			TCGA-BR-4363	0.0386928	0	0.113001	0.0831836	0	0.180902	0.0983723	0.0234974	0.0332614	0	0.0649406	0	0	0.0804784	0.0862337	0.120581	0.0261637	0	0.00810542	0.00316789	0.0309596	0.00845926	0.02	0.227545	0.990294				TCGA-BR-4267	0.209897	0.520284	0.529385	0.415221	0.503452	0.629273	0.718005	0.612464	0.363484	0.427052	0.170287	0.503013	0.334811
TCGA-IN-A7NU	190.245	1306.33	1496.58	0.678801			TCGA-IN-A7NU	0	0.012502	0.0632559	0.108275	0	0.154287	0.0871484	0.0032809	0.171841	0	0.0487149	0	0.00714895	0.0286028	0.0804155	0.132292	0.0176437	0.0238151	0.0140356	0.0308619	0	0.0158793	0.05	0.117547	1.04316				TCGA-IN-A6RI	-0.00929051	0.40962	0.348231	0.359526	0.510991	0.611126	0.657388	0.546302	0.327318	0.340245	0.0404154	0.484955	0.0385122
TCGA-CG-4440	-669.479	610.71	-58.7687	0.827385			TCGA-CG-4440	0.0240675	0	0.0139791	0.0149018	0	0.180992	0.00818202	0.0304839	0.0886483	0	0.0510448	0	0	0.0884066	0.0923401	0.144128	0.00890013	0.00879426	0.0797754	0.0286002	0.0116901	0.125066	0.1	0.09257	1.04697				TCGA-BR-7703	0.207016	0.492273	0.60055	0.407949	0.492094	0.605362	0.709428	0.567523	0.320764	0.436994	0.271049	0.469116	0.252373
TCGA-KB-A93G	1618.65	1436.69	3055.35	0.494552			TCGA-KB-A93G	0.0135769	0	0.0057024	0	0	0.177978	0	0	0	0	0.0359809	0	0	0.2801	0.00983494	0.0647219	0	0.0351825	0	0.297515	0.0144976	0.0649097	0.03	0.160216	1.05911				TCGA-BR-7722	0.173788	0.347079	0.51892	0.355677	0.482407	0.606229	0.698416	0.527936	0.307623	0.418944	0.239676	0.44798	0.23228
TCGA-HU-A4G3	-467.599	390.448	-77.1517	0.828898			TCGA-HU-A4G3	0.00126193	0.0191681	0.0360944	0.0465666	0	0.197788	0	0.0148512	0.0746089	0	0	0.104853	0	0.100334	0.0187568	0.0867075	0.00340899	0.00157097	0.271959	0	0	0.0220709	0.06	0.113733	1.04316				TCGA-BR-6457	0.463755	0.433787	0.608661	0.390593	0.516634	0.628377	0.733208	0.622951	0.463723	0.480742	0.228516	0.52613	0.427898
TCGA-HU-A4HD	-249.07	110.455	-138.616	0.833911			TCGA-HU-A4HD	0.0557181	0	0.0602661	0.0708335	0	0.146281	0.0261764	0.0125669	0.137396	0	0	0.00285527	0	0.190698	0.0499718	0.0908173	0.0129593	0	0.112484	0.0248668	0	0.00610879	0.03	0.16445	1.0167				TCGA-D7-6518	0.39035	0.405674	0.565169	0.427675	0.523666	0.644257	0.734367	0.613599	0.408971	0.442476	0.277914	0.555697	0.369437
TCGA-FP-A9TM	-929.099	1469.89	540.787	0.774818			TCGA-FP-A9TM	0.291439	0.269783	0.049519	0.0224743	0	0.181283	0	0.0627764	0.020499	0	0.00438003	0	0	0.0284485	0.0214326	0.0260151	0	0.0106924	0.0112581	0	0	0	0	0.555611	0.835401				TCGA-CG-4301	0.201975	0.493703	0.557143	0.432218	0.557746	0.603479	0.742357	0.637035	0.412955	0.480729	0.297484	0.507484	0.344457
TCGA-D7-6528	-908.969	7.45418	-901.515	0.890363			TCGA-D7-6528	0.0596428	0	0.0201454	0.0290728	0	0.150435	0	0.00854955	0.0796577	0	0.0551465	0	0	0.266743	0.0746279	0.0466935	0	0	0	0.209286	0	0	0.05	0.11487	1.05919				TCGA-CD-8536	0.286527	0.543257	0.630272	0.412496	0.478021	0.591324	0.708712	0.611475	0.378124	0.433344	0.21537	0.537143	0.362567
TCGA-R5-A7ZF	-1221.95	-187.933	-1409.88	0.921825			TCGA-R5-A7ZF	0	0.0144259	0.0692151	0.202364	0	0.0375496	0.196296	0.0826915	0.052449	0	0.040283	0	0.00345363	0.0504071	0.168257	0.0142061	0	0.0179304	0	0.039204	0	0.0112669	0.11	0.0896498	1.0751				TCGA-BR-8686	0.415497	0.574476	0.663336	0.386219	0.476526	0.570367	0.696286	0.5747	0.419048	0.509377	0.269464	0.484344	0.469365
TCGA-VQ-AA6J	71.6708	1698.68	1770.35	0.648752			TCGA-VQ-AA6J	0.114923	0	0.0385903	0.0109836	0	0.194151	0.0271098	0.0758534	0.0685801	0	0.00768502	0	0	0.318007	0.0839165	0.0458865	0	0	0.0143131	0	0	0	0.02	0.210741	1.01057				TCGA-D7-6817	0.44146	0.503474	0.537072	0.395213	0.465692	0.605214	0.695812	0.588773	0.364517	0.445897	0.139821	0.495469	0.440178
TCGA-CG-4437	584.807	1789.3	2374.11	0.578849			TCGA-CG-4437	0.0222091	0	0.0739812	0.233843	0	0.12216	0.058795	0.0623345	0.102311	0	0.0259944	0	0.0182063	0.0162986	0.0539428	0.0973748	0.0235363	0	0	0.0402755	0	0.0487379	0.04	0.142976	1.03931				TCGA-CD-5800	0.241819	0.449339	0.473627	0.37477	0.507389	0.651193	0.670296	0.539442	0.299554	0.341271	0.135704	0.517559	0.230519
TCGA-VQ-A8DT	-1138.4	198.831	-939.571	0.892892			TCGA-VQ-A8DT	0	0.00151859	0.0826462	0.130182	0	0.3158	0.0951014	0.00286147	0.0973013	0	0	0.0100577	0	0.0462747	0.0201259	0.0316833	0	0.0202007	0.109758	0.0151002	0	0.0213888	0.04	0.131505	1.04684				TCGA-VQ-A8PJ	0.0371297	0.425738	0.418465	0.337242	0.498786	0.59111	0.69281	0.541484	0.298322	0.329547	0.115532	0.482061	0.074406
TCGA-CG-4436	-606.842	1115.47	508.627	0.777794			TCGA-CG-4436	0.0578521	0	0.0103223	0	0	0.194934	0.124044	0.00490864	0.0036588	0	0.0372294	0	0	0.129321	0.0570961	0.0697388	0	0	0	0.161802	0.0213326	0.12776	0.12	0.0852919	1.05542				TCGA-D7-5577	0.300377	0.594081	0.689898	0.467602	0.532745	0.658971	0.717859	0.61509	0.379893	0.510554	0.187499	0.546747	0.360442
TCGA-VQ-A8PD	544.001	2174.57	2718.57	0.536896			TCGA-VQ-A8PD	0.0822114	0.117255	0.0328907	0.127539	0	0.285474	0.0453853	0.0134415	0.060802	0	0.0402687	0	0	0.0581247	0.0464836	0.0207196	0.0130117	0.0077324	0.0282993	0.00569998	0	0.014661	0.01	0.277811	0.981313				TCGA-RD-A8MW	0.356184	0.546251	0.588019	0.425628	0.494377	0.651933	0.743428	0.636071	0.414717	0.481358	0.22426	0.542018	0.408386
TCGA-BR-7716	347.019	1753.41	2100.43	0.611132			TCGA-BR-7716	0.0887007	0	0.0157015	0.173595	0	0.114736	0.0755067	0.0406024	0.142641	0	0.0277567	0	0.021773	0.0637074	0.0977498	0.0642362	0.043767	0	0.0295266	0	0	0	0.04	0.13068	1.04249				TCGA-D7-A6F0	0.169357	0.528523	0.569315	0.351	0.485134	0.592444	0.691183	0.526677	0.344449	0.398389	0.103942	0.527691	0.222793
TCGA-HU-A4GP	-544.42	306.277	-238.142	0.841884			TCGA-HU-A4GP	0.0520201	0.0650654	0.0297374	0.105639	0	0.304551	0	0.0672654	0.0423404	0	0.00948344	0	0.000404815	0.122467	0.0479909	0.025573	0.0148884	0	0	0.106171	0.00640187	0	0.03	0.188566	1.02077				TCGA-D7-A4YX	0.195124	0.602505	0.661053	0.40403	0.492811	0.623403	0.684016	0.572822	0.364156	0.51891	0.143111	0.505841	0.30446
TCGA-HU-8610	383.225	1834.22	2217.44	0.597447			TCGA-HU-8610	0.0472107	0	0.00918072	0.023394	0	0.169571	0.0159367	0.0259859	0.0823432	0	0.0747495	0	0	0.223117	0	0.0453155	0	0.0779022	0	0.196581	0.000301691	0.00841109	0.07	0.111339	1.05412				TCGA-IN-A7NT	0.0155708	0.439025	0.413981	0.360654	0.548899	0.565902	0.669358	0.562178	0.330817	0.323941	0.144785	0.495021	0.102526
TCGA-HF-7133	306.099	1550.7	1856.8	0.639043			TCGA-HF-7133	0.0111437	0.010511	0.0590543	0.0984187	0	0.192105	0	0.0230391	0.11607	0	0	0.0173729	0	0.156061	0.0375231	0.144682	0.0175884	0.00265868	0.0626555	0.0238294	0	0.0272871	0.05	0.116772	1.03907				TCGA-CD-8524	0.232764	0.43587	0.553877	0.357891	0.50907	0.633834	0.714655	0.569185	0.324174	0.478404	0.115117	0.484193	0.284385
TCGA-CG-4443	-228.856	-232.675	-461.532	0.859125			TCGA-CG-4443	0	0.0185044	0.010059	0.0181466	0	0.111627	0.0606363	0	0.124081	0	0.104437	0	0.0352505	0.138439	0	0.326846	0	0	0	0.051973	0	0	0.09	0.0992903	1.05283				TCGA-HU-A4GD	-0.0347481	0.343224	0.392804	0.335552	0.439497	0.534735	0.592255	0.44866	0.278547	0.076662	0.154628	0.352051	-0.121238
TCGA-VQ-AA68	-930.113	697.214	-232.899	0.841469			TCGA-VQ-AA68	0.193076	0	0.0459534	0.0790026	0	0.178059	0.0355255	0.0391319	0.133038	0	0.00323399	0.0119871	0	0.0797753	0.0432851	0.0594757	0	0.0128671	0.0855897	0	0	0	0.01	0.28849	0.970919				TCGA-IN-A6RS	0.139393	0.540324	0.635128	0.44419	0.529715	0.61779	0.714435	0.574774	0.353303	0.434825	0.185023	0.564333	0.18979
TCGA-D7-8576	17.2502	601.423	618.673	0.76754			TCGA-D7-8576	0.0280636	0.00629805	0.0656602	0.0234075	0	0.163115	0.00629602	0.0450146	0.037413	0	0.002575	0.0025497	0	0.100853	0.0461415	0.222044	0.0297551	0.0133259	0.18495	0	0	0.022538	0.04	0.146132	1.01748				TCGA-CD-A4MI	0.461095	0.500841	0.684399	0.437791	0.522326	0.610867	0.744544	0.626289	0.431024	0.563575	0.149599	0.505927	0.475337
TCGA-VQ-AA6I	-698.128	694.97	-3.15793	0.822773			TCGA-VQ-AA6I	0.0788023	0	0.140824	0.0538665	0	0.290324	0.0236265	0.0687865	0.119674	0	0	0	0.00959245	0.010362	0.0480568	0.0363215	0.068644	0	0.0308306	0.0202892	0	0	0.01	0.275797	0.981825				TCGA-RD-A7BT	0.113795	0.485301	0.510802	0.376453	0.509552	0.586988	0.64868	0.514836	0.304095	0.335207	0.155208	0.464272	0.140245
TCGA-3M-AB47	1010.37	1144.94	2155.31	0.604736			TCGA-3M-AB47	0.129245	0	0.187117	0.0684806	0	0.341043	0.0099273	0	0.0693969	0	0.0160799	0	0.0034996	0.0622853	0.0151107	0.0623406	0.0127524	0.00716682	0	0.0155549	0	0	0	0.40709	0.918196				TCGA-BR-6566	0.251947	0.527111	0.628425	0.47936	0.505906	0.677015	0.722	0.617225	0.34744	0.479257	0.143613	0.562176	0.316505
TCGA-CD-A4MH	-238.28	464.145	225.865	0.803204			TCGA-CD-A4MH	0.107499	0	0.357066	0.0711313	0	0.0774416	0.0214973	0.0697964	0.0561789	0	0	0.0150678	0.00432541	0	0.0590079	0.0328774	0.0530681	0.000134627	0.071721	0	0	0.00318651	0	0.505626	0.865056				TCGA-D7-6524	0.231261	0.502417	0.523498	0.491557	0.513504	0.639061	0.742682	0.645693	0.448224	0.469533	0.222391	0.531041	0.326268
TCGA-BR-8677	1145.77	1609.41	2755.18	0.532356			TCGA-BR-8677	0.000121001	0	0.0223638	0.354345	0	0	0.0514669	0.0870332	0.13363	0	0	0.0235798	0.00818602	0	0.205371	0.0775407	0.00425348	9.53513e-05	0.0320136	0	0	0	0.12	0.0860008	1.10886				TCGA-BR-8592	0.468258	0.42756	0.558972	0.411204	0.473787	0.593374	0.688649	0.584608	0.46655	0.486363	0.266639	0.484559	0.464606
TCGA-VQ-A925	-852.423	95.5114	-756.912	0.8805			TCGA-VQ-A925	0.0578172	0	0.0670074	0.164977	0	0.244946	0.0389696	0.0218254	0.102502	0	0.0225533	0	0	0.0313316	0.0437347	0.0414911	0.00807479	0.00797902	0.116143	0.0306473	0	0	0.03	0.181857	1.02335				TCGA-VQ-A91D	0.074213	0.538183	0.567968	0.405221	0.498111	0.637363	0.710473	0.631381	0.349073	0.48043	0.130709	0.50739	0.199955
TCGA-BR-6452	184.96	1210.26	1395.22	0.689651			TCGA-BR-6452	0.0511537	0	0.0556241	0.0841819	0	0.160446	0.0725432	0.0410821	0.116579	0	0.0545172	0.0200319	0	0.136849	0.0315876	0.109418	0.0250259	0.0190579	0	0.0219017	0	0	0.04	0.138758	1.03296				TCGA-IN-A6RR	0.095949	0.400337	0.538797	0.302846	0.483366	0.5985	0.683461	0.514125	0.299625	0.370174	0.169202	0.433642	0.130398
TCGA-BR-8384	1402.4	1396.49	2798.89	0.526913			TCGA-BR-8384	0.0561864	0	0.0143674	0.118742	0	0.261433	0.0130868	0.0148749	0.0757091	0	0	0.0261825	0.0111511	0	0.0403594	0.153405	0.0252293	0.0197868	0.169486	0	0	0	0.05	0.119149	1.03933				TCGA-VQ-A91X	0.0128036	0.349337	0.411764	0.296959	0.453187	0.611363	0.631109	0.41948	0.241136	0.151434	0.0930981	0.377889	0.0493157
TCGA-BR-7717	214.132	626.953	841.084	0.746208			TCGA-BR-7717	0.116298	0.0241448	0.0304383	0.123089	0	0.106455	0.0301471	0.0324972	0.161492	0	0.0274126	0	0	0.122188	0.0524332	0.0872489	0	0	0	0.0861553	0	0	0.02	0.212837	1.00413				TCGA-BR-6565	0.322976	0.549589	0.632376	0.418507	0.526313	0.63351	0.727604	0.596313	0.393863	0.479986	0.190358	0.553406	0.401243
TCGA-BR-4267	-96.1725	878.1	781.927	0.751961			TCGA-BR-4267	0.0880162	0	0.0763231	0.00425794	0	0.249339	0	0.0130713	0.0378275	0	0.0351207	0	0	0.0906302	0.0342019	0.13771	0.0129241	0.0156751	0	0.122446	0	0.0824572	0.02	0.223688	0.991931				TCGA-BR-8373	0.0850954	0.413908	0.41242	0.394228	0.484717	0.576632	0.66352	0.58451	0.356393	0.37773	0.165146	0.474419	0.192062
TCGA-IN-A6RI	-1290.49	-68.0219	-1358.51	0.918876			TCGA-IN-A6RI	0.0485341	0	0.0821536	0.0100237	0	0.164164	0	0.0537397	0.100648	0	0.0047329	0	0	0.183985	0.0101133	0.0773593	0	0.0536967	0	0.196881	0	0.0139692	0.03	0.18644	1.01614				TCGA-CD-8533	-0.00975304	0.345331	0.378725	0.297125	0.485069	0.566087	0.620836	0.45337	0.357788	0.250079	0.0996072	0.464587	-0.00315072
TCGA-BR-7703	-656.936	811.555	154.618	0.80939			TCGA-BR-7703	0.00455871	0.0107375	0.138675	0.214225	0	0.146044	0.00088568	0.0632098	0.205807	0	0	0.0576072	0.0301131	0.0187766	0.0339635	0.028244	0.0178453	0	0	0.0142227	0.015085	0	0.02	0.204071	1.03341				TCGA-IN-AB1V	0.277962	0.354625	0.461993	0.282597	0.535726	0.643661	0.675625	0.498493	0.32635	0.386764	0.115414	0.449447	0.249264
TCGA-BR-7722	117.573	832.017	949.589	0.735511			TCGA-BR-7722	0.00182722	0.0417813	0.03176	0.0593778	0	0.201898	0	0	0.135636	0	0	0.0393439	0	0.117432	0.0285112	0.106926	0.011226	0	0.22428	0	0	0	0.04	0.132118	1.03138				TCGA-VQ-A8DV	-0.0495734	0.392322	0.416172	0.313961	0.493587	0.552987	0.677576	0.493001	0.342032	0.23583	0.0765588	0.487514	0.0232764
TCGA-BR-4368	664.998	1618.44	2283.44	0.589651			TCGA-BR-4368	0.0634227	0	0.00854621	0.152272	0	0.216633	0.140264	0.0710312	0.0246132	0	0.0138654	0	0.00080526	0.028773	0.0833547	0.110177	0.0220336	0	0.0329932	0.00286773	0.0266418	0.00170636	0.09	0.100302	1.05351				TCGA-RD-A8N2	0.314343	0.309688	0.543449	0.361539	0.460581	0.511286	0.701515	0.54985	0.457186	0.454925	0.193994	0.46473	0.347232
TCGA-BR-6457	1444.96	1541.83	2986.79	0.503274			TCGA-BR-6457	0.14478	0	0.243217	0.146645	0	0.0481737	0.0221333	0.0399669	0.0764852	0	0	0.0488673	0.0149007	0.00493771	0.0442658	0.0738143	0.00575022	0	0.086063	0	0	0	0	0.467056	0.884667				TCGA-KB-A6F7	0.245262	0.566279	0.621686	0.380668	0.458443	0.577731	0.686968	0.471253	0.339823	0.43386	0.15707	0.51503	0.253557
TCGA-D7-6518	1457.49	1413.53	2871.02	0.517885			TCGA-D7-6518	0.0225004	0	0.188361	0.0380921	0	0.227759	0.0216739	0.0425768	0.0915675	0	0.0274627	0	0.010378	0.126143	0.0758287	0.0357332	0.0332846	0	0.0520083	0	0.00377951	0.00285083	0.01	0.303966	0.961722				TCGA-CG-5718	0.261466	0.486393	0.566667	0.426711	0.497365	0.669496	0.691235	0.639612	0.316555	0.424466	0.165383	0.48978	0.304877
TCGA-CG-4301	873.215	1254.61	2127.82	0.607945			TCGA-CG-4301	0.129363	0	0.0374918	1.70781e-06	0	0.284172	0.0161974	0.0247028	0.0335385	0	0.0379237	0	0	0.0505084	0.0615215	0.17757	0.0536105	0.00424788	0.00578217	0.0493775	0.024274	0.00971749	0.02	0.229805	0.988122				TCGA-BR-7707	0.175992	0.567023	0.613354	0.431282	0.501229	0.628426	0.709042	0.608936	0.385695	0.482064	0.173492	0.538778	0.272132
TCGA-CG-5720	494.371	1629.48	2123.85	0.608407			TCGA-CG-5720	0.037306	0	0.0307484	0.0885444	0	0.133758	0.0187333	0.0271058	0.0976515	0	0.0564157	0	0.0139206	0.12273	0.0510127	0.0876372	0.0102129	0.00359462	0.0632857	0.0906046	0	0.0667384	0.09	0.0962821	1.04427				TCGA-D7-6822	0.0502884	0.456435	0.500807	0.370952	0.526874	0.604558	0.688541	0.54829	0.315988	0.390862	0.0713354	0.449305	0.156304
TCGA-CD-8536	426.759	1048.51	1475.27	0.681095			TCGA-CD-8536	0.0133922	0	0.0915037	0.282026	0	0.025552	0.24336	0.019757	0.0281546	0	0.0253015	0	0.000555441	0.01648	0.0419789	0.0999077	0.0139641	0	0	0.0838419	0	0.0142254	0.03	0.171616	1.02173				TCGA-VQ-A922	0.160773	0.451743	0.427941	0.346596	0.502393	0.636114	0.674423	0.554315	0.398999	0.339946	0.202924	0.479416	0.166174
TCGA-BR-8686	775.961	2039.95	2815.91	0.524788			TCGA-BR-8686	0.107206	0	0.0833896	0.235994	0	0.14721	0.0159445	0.0281473	0.0652791	0	0	0.00370836	0.0235201	0.010766	0.101044	0.0833937	0.0098919	0	0.0753521	0.00915341	0	0	0.01	0.254846	0.988251				TCGA-VQ-A8P3	0.0440628	0.469045	0.593693	0.332515	0.488091	0.602026	0.697874	0.585129	0.370181	0.369687	0.129116	0.487328	0.124457
TCGA-D7-6817	-464.658	868.168	403.51	0.787399			TCGA-D7-6817	0.0155776	0.100134	0.148205	0.0661141	0	0.254386	0	0.0131921	0.0957917	0	0.032368	0	0	0.0643059	0.0470918	0.0505928	0	0.0107433	0.0594763	0.0141736	0	0.0278477	0.01	0.368332	0.932797				TCGA-VQ-A927	0.244573	0.425937	0.509196	0.382435	0.499259	0.611474	0.692315	0.574766	0.35813	0.419736	0.162165	0.502467	0.247286
TCGA-CD-5800	-601.475	332.052	-269.423	0.844353			TCGA-CD-5800	0.117422	0	0.0520335	0.0714931	0	0.0439637	0.0322896	0.070138	0.156809	0	0.0237735	0	0	0.280809	0.0385071	0.0740189	0	0.0314934	0	0.00601865	0	0.00123018	0.02	0.222611	1.00207				TCGA-BR-A4PD	0.248413	0.535965	0.592921	0.419499	0.492654	0.637758	0.726213	0.572987	0.343578	0.421452	0.233285	0.53381	0.303124
TCGA-VQ-A8PJ	-1042.34	-113.06	-1155.4	0.906707			TCGA-VQ-A8PJ	0.139548	0	0.0659154	0	0	0.232687	0	0	0.0986357	0	0.091695	0	0	0.15503	0.00675643	0.0272816	0	0.0234341	0	0.152282	0	0.00673497	0.01	0.253667	0.986237				TCGA-CD-5799	0.0922405	0.410673	0.483261	0.413114	0.51581	0.616323	0.677165	0.585584	0.345538	0.354788	0.124796	0.528744	0.138628
TCGA-D7-5577	124.452	2020.03	2144.48	0.606002			TCGA-D7-5577	0.0879335	0	0.0429027	0.223105	0	0.0620788	0.12604	0.0444813	0.0683392	0	0.0430612	0.000608656	0.00624243	0.0335793	0.0660046	0.1393	0.0257165	0.0115607	0.00742692	0.0116197	0	0	0.02	0.228959	0.994802				TCGA-D7-6521	0.480603	0.502207	0.625955	0.424732	0.560178	0.655779	0.729067	0.652544	0.411408	0.48461	0.202449	0.520581	0.480386
TCGA-RD-A8MW	997.702	1883.25	2880.96	0.516637			TCGA-RD-A8MW	0.00607948	0.00928124	0.115733	0.0412579	0	0.0760058	0.120521	0.0276374	0.0451991	0	0.0509303	0	0	0.225709	0.0909574	0.116918	0.0170563	0	0	0.0410117	0	0.0157027	0.02	0.195381	1.0064				TCGA-VQ-A94R	0.194112	0.462734	0.524289	0.312879	0.466013	0.602169	0.661694	0.569651	0.358639	0.45133	0.106412	0.447192	0.237184
TCGA-D7-A6F0	-495.561	812.45	316.889	0.795173			TCGA-D7-A6F0	0.0427	0	0.104105	0.0968619	0	0.102317	0.0465131	0.0510403	0.138381	0	0	0.0357751	0	0.144456	0.0804865	0.1336	0.0186328	0	0.0051308	0	0	0	0.02	0.20347	1.00621				TCGA-FP-8099	0.0881033	0.435139	0.454497	0.348535	0.462056	0.599068	0.703234	0.613122	0.313315	0.402996	0.0520437	0.496048	0.270165
TCGA-D7-A4YX	-387.177	1332.29	945.113	0.735956			TCGA-D7-A4YX	0.04822	0	0.0129012	0.247862	0	0.0799818	0.165657	0.0920272	0.0517741	0	0.0262082	0	0	0.00466927	0.143724	0.105923	0.00501339	0.0122978	0.000490613	0	0	0.00324962	0.04	0.12963	1.05939				TCGA-BR-8484	0.403956	0.587147	0.630726	0.418752	0.511345	0.621552	0.718304	0.61912	0.403167	0.498083	0.275867	0.508685	0.470484
TCGA-IN-A7NT	-270.751	171.772	-98.979	0.830686			TCGA-IN-A7NT	0.0017609	0.00127056	0.0218407	0.0417577	0	0.121887	0.00911088	0.0209371	0.0503221	0	0.0697598	0	0	0.177651	0.0346133	0.0166805	0	0.0974083	0	0.314605	0.00272824	0.0176674	0.22	0.0571593	1.10019				TCGA-BR-7196	0.437467	0.561204	0.632532	0.416487	0.515022	0.612448	0.703243	0.616586	0.483906	0.549819	0.270795	0.519384	0.467546
TCGA-CD-8524	574.022	892.352	1466.37	0.68205			TCGA-CD-8524	0.104752	0	0.126676	0.193486	0	0.0203337	0.0414612	0.028553	0.150278	0	0	0	0.00863587	0.039043	0.155423	0.0232283	0.0715673	0	0.0173035	0.00818277	0	0.0110753	0.01	0.293302	0.973297				TCGA-D7-A747	0.491129	0.452358	0.593709	0.403628	0.472004	0.565859	0.71187	0.54208	0.429234	0.465148	0.140559	0.4309	0.533001
TCGA-HU-A4GD	-1517.22	-91.1678	-1608.39	0.932727			TCGA-HU-A4GD	0.0861646	0	0.0409329	0.121095	0	0.106053	0.0893756	0.0205457	0.342596	0	0	0	0.0112461	0.008914	0	0.00886675	0	0.0704668	0	0.0843687	0	0.0093736	0.05	0.120487	1.0719				TCGA-VQ-AA6K	0.205728	0.497317	0.579839	0.390757	0.499049	0.605789	0.705322	0.546699	0.346168	0.418284	0.198132	0.446082	0.233551
TCGA-HF-7131	-208.644	1102.65	894.009	0.741014			TCGA-HF-7131	0.167704	0	0.0951527	0.043885	0	0.264641	0	0	0.0958368	0	0.0959215	0	0.0117641	0.0123281	0.0127614	0.0230282	0.0153806	0.0193502	0	0.101021	0	0.0412261	0.01	0.304264	0.966561				TCGA-R5-A805	0.234788	0.544848	0.563377	0.531973	0.507901	0.638659	0.722536	0.688118	0.448784	0.48241	0.205092	0.549214	0.361419
TCGA-IN-A6RS	-488.804	1219.41	730.605	0.756905			TCGA-IN-A6RS	0.045347	0	0.0531288	0.169677	0	0.0758889	0.174729	0.00990743	0.0993958	0	0.0557794	0	0	0.144638	0.0355574	0.0446571	0	0.0160171	0	0.0557674	0	0.0195103	0.04	0.154569	1.02648				TCGA-BR-A4QM	0.459231	0.53971	0.645142	0.395366	0.440277	0.629443	0.705281	0.493867	0.360665	0.427236	0.240394	0.432002	0.454648
TCGA-CD-A4MI	1319.55	2337	3656.55	0.416026			TCGA-CD-A4MI	0.027208	0.0103029	0.0245122	0.15582	0	0.0213812	0.0900886	0.0513895	0.158814	0.0136501	0	0	0	0.109742	0.131624	0.128691	0.00936151	0	0.0609923	0	0	0.00642225	0.07	0.109265	1.04749				TCGA-RD-A8N0	0.660535	0.552987	0.693914	0.407983	0.503779	0.59842	0.738102	0.587545	0.433254	0.550477	0.30921	0.460813	0.67224
TCGA-BR-4294	-676.043	-107.885	-783.928	0.882373			TCGA-BR-4294	0.0594218	0	0.0166227	0.158906	0	0.114954	0.0741876	0	0.0144999	0	0.0713489	0	0.117095	0.0210482	0.0179331	0.126683	0	0.00830802	0	0.0314468	0.117664	0.0498799	0.05	0.11524	1.03388				TCGA-CG-4444	0.340463	0.55966	0.57343	0.4185	0.510249	0.602475	0.718903	0.640668	0.414242	0.446162	0.210053	0.540637	0.410405
TCGA-RD-A7BT	-1144.03	431.572	-712.46	0.877388			TCGA-RD-A7BT	0.0114391	0	0.0599099	0.0768619	0	0.289132	0.0822774	0.0879145	0.112936	0	0	0.0348072	0	0.0120132	0.0397043	0.0745883	0.0330296	0	0.0675625	0	0	0.0178247	0.09	0.0951795	1.06677				TCGA-VQ-A91Z	-0.126751	0.343832	0.321003	0.271967	0.475611	0.565983	0.63532	0.427926	0.187778	0.217531	-0.0384866	0.40138	-0.100356
TCGA-BR-6566	682.743	1624.11	2306.85	0.586872			TCGA-BR-6566	0	0.00779462	0.0771419	0.0890098	0	0.0941583	0.0107904	0.0341646	0.183852	0	0	0.0768944	0	0.175851	0.0709077	0.124674	0.0223368	0	0.0216713	0	0	0.0107529	0.05	0.121469	1.04459				TCGA-CG-4305	0.344824	0.584251	0.656016	0.417377	0.497507	0.623222	0.733007	0.665349	0.43267	0.493677	0.236979	0.55374	0.413336
TCGA-D7-6524	1224.86	1549.24	2774.1	0.530002			TCGA-D7-6524	0.0113485	0	0.00106953	0.0268454	0	0.158952	0	0.0209765	0.0980551	0	0.0441791	0	0	0.140831	0.0286027	0.063058	0.0535922	0	0	0.211792	0	0.140697	0.12	0.0863086	1.06754				TCGA-D7-8574	0.649	0.505848	0.671143	0.447228	0.456806	0.597464	0.7202	0.597486	0.428838	0.548379	0.238105	0.43522	0.698845
TCGA-BR-8592	1282.78	1424.32	2707.1	0.538317			TCGA-BR-8592	0.112997	0.0456603	0.0637401	0.0702386	0	0.259246	0.025036	0.00791284	0.0910401	0	0	0.0133215	0.0138318	0	0.0228913	0.124967	0.010181	0	0.138936	0	0	0	0.01	0.292824	0.966249				TCGA-BR-8367	0.187444	0.429713	0.485262	0.39277	0.504934	0.585614	0.682512	0.614049	0.415967	0.47249	0.196708	0.496104	0.259612
TCGA-BR-4292	-293.094	1363.06	1069.96	0.723426			TCGA-BR-4292	0.0200919	0	0.046765	0.107791	0	0.145373	0.206728	0.0100698	0.0337061	0	0.0775897	0	0	0.119968	0.0487612	0.104851	0.00706418	0	0	0.0401715	0.00902248	0.0220468	0.08	0.105234	1.04214				TCGA-BR-8296	0.54791	0.578508	0.639132	0.375125	0.477385	0.586941	0.736661	0.580958	0.329205	0.433995	0.268856	0.416922	0.582109
TCGA-VQ-A91D	-39.7243	886.311	846.587	0.74567			TCGA-VQ-A91D	0.0294343	0	0.0371081	0.0641102	0	0.020329	0.023359	0.0846193	0.0495536	0	0.0784615	0	0	0.155769	0.133322	0.107722	0	0.00114739	0	0.203073	0	0.0119914	0.04	0.155994	1.03779				TCGA-CG-5724	0.129122	0.50804	0.56812	0.414261	0.512006	0.665242	0.718269	0.623071	0.360177	0.460031	0.117875	0.566759	0.252849
TCGA-IN-A6RR	-778.743	420.823	-357.921	0.851242			TCGA-IN-A6RR	0.0951472	0	0.146896	0.217414	0	0.105309	0.0329963	0.0307847	0.0734883	0	0.0269373	0	0.00226616	0.00799996	0.0669682	0.0889228	0	0.000937794	0.0959562	0.00797627	0	0	0.01	0.3305	0.952072				TCGA-BR-4279	0.303957	0.544984	0.638139	0.489034	0.546552	0.605335	0.747225	0.665411	0.514837	0.505662	0.296868	0.562605	0.379288
TCGA-VQ-A91X	-1834.87	-603.511	-2438.38	0.969635			TCGA-VQ-A91X	0.098299	0	0.273029	0.0611034	0	0.189923	0	0.0891318	0.0982004	0	0	0	0.0013569	0.0973404	0.0283911	0	0.046778	0	0	0.0164475	0	0	0	0.426288	0.91075				TCGA-BR-A4J5	0.250454	0.393351	0.523935	0.381794	0.477716	0.588684	0.729412	0.609667	0.437327	0.440901	0.221324	0.507792	0.269195
TCGA-BR-6565	556.725	1443.02	1999.74	0.622764			TCGA-BR-6565	0.0222569	0.0183372	0.0547627	0.164549	0	0.113487	0.0554498	0.0777279	0.0759448	0	0.0235448	0.00418454	0.0208672	0.152557	0.064899	0.0872955	0.0106197	0.00683605	0.0466818	0	0	0	0.04	0.140161	1.03098				TCGA-HU-8602	0.18442	0.652641	0.634662	0.497654	0.467741	0.645432	0.703906	0.618754	0.360745	0.504642	0.215629	0.557255	0.386045
TCGA-BR-8373	508.519	381.632	890.15	0.741394			TCGA-BR-8373	0.036183	0	0.0224377	0.0261733	0	0.275361	0.0136097	0	0.0973694	0	0.0593998	0	0.0317641	0.147432	0.0749208	0.0570034	0.0224873	0.0269565	0.039773	0.0578945	0	0.0112342	0.17	0.0680091	1.05911				TCGA-BR-4187	0.381361	0.478655	0.609868	0.479967	0.526738	0.568078	0.730953	0.681989	0.524144	0.483154	0.313492	0.607329	0.437972
TCGA-CD-8533	-433.246	-689.71	-1122.96	0.904688			TCGA-CD-8533	0.15543	0	0.168249	0.0729982	0	0.157323	0.0422576	0.0300774	0.042925	0	0.0158202	0	0	0.0286975	0.0361368	0.123971	0.0361085	0	0.0893745	0	0	0.000631301	0	0.423774	0.905332				TCGA-CG-4477	0.362845	0.662927	0.636399	0.478248	0.533046	0.596241	0.732111	0.63282	0.398221	0.475149	0.298539	0.542623	0.43538
TCGA-IN-AB1V	-1340.1	111.02	-1229.08	0.911215			TCGA-IN-AB1V	0.0410159	0.113899	0.0688962	0.134829	0	0.195604	0	0.0629999	0.101672	0	0	0.0717092	0.0137603	0.0187983	0.024268	0.0512409	5.82947e-05	0.0157492	0.0757727	0	0	0.00972778	0.01	0.271715	0.984512				TCGA-F1-A448	0.406753	0.536511	0.56546	0.470631	0.501484	0.647221	0.723808	0.61062	0.429465	0.442376	0.291595	0.533896	0.453175
TCGA-VQ-A8DV	-1114.03	-434.816	-1548.84	0.929539			TCGA-VQ-A8DV	0.0353816	0.0496641	0.0190989	0.11293	0	0.113038	0.00850022	0.0370347	0.0277205	0	0	0.00483804	0	0.255572	0.0901765	0.0550596	0	0	0.131519	0.012067	0	0.0473988	0.04	0.139736	1.03093				TCGA-CG-4466	-0.0821117	0.512206	0.478537	0.342032	0.460392	0.605392	0.693759	0.544136	0.324804	0.319682	0.182487	0.466843	0.0128486
TCGA-RD-A8N2	969.837	1018.57	1988.41	0.624065			TCGA-RD-A8N2	0.0616813	0	0	0.154509	0	0.2117	0.0193206	0.0164792	0.0659191	0	0	0.0264791	0.0193965	0	0.0252012	0.189823	0.0329106	0.0315502	0.145029	0	0	0	0.03	0.189749	1.00779				TCGA-HU-A4H0	0.219448	0.61283	0.662329	0.407235	0.478627	0.575212	0.700552	0.589065	0.348069	0.500967	0.179776	0.464635	0.304906
TCGA-HU-A4GY	1595.11	2947.83	4542.94	0.294525			TCGA-HU-A4GY	0.093616	0.0886676	0.0282117	0.110654	0	0.216456	0.0456936	0.031895	0.101055	0	0	0	0	0.0786421	0.0616361	0.0925342	0.00828642	0.00451595	0.0300735	0	0	0.00806303	0	0.403668	0.915488				TCGA-VQ-A8PQ	0.703418	0.55129	0.671369	0.425506	0.484607	0.620286	0.753773	0.596047	0.428989	0.529608	0.249777	0.493911	0.729223
TCGA-KB-A6F7	-613.934	1392.94	779.01	0.752243			TCGA-KB-A6F7	0.0239028	0	0.0373009	0.235454	0	0.0456869	0.151521	0.0313945	0.0942637	0	0.0574255	0	0.0122179	0.0944483	0.0299404	0.130758	0.00527619	0.0110971	0	0.0393129	0	0	0.09	0.100457	1.05263				TCGA-RD-A8N6	0.0203452	0.405154	0.390365	0.32854	0.47345	0.572393	0.680228	0.54256	0.319347	0.374064	0.0747311	0.491009	0.0440856
TCGA-CG-5718	13.9511	1408.46	1422.41	0.686755			TCGA-CG-5718	0.0239842	0	0.104828	0.0833626	0	0.166895	0.00350566	0.0121716	0.108817	0	0.0726375	0	0.00481001	0.0993109	0.0411274	0.047889	0.0148262	0.00675028	0	0.144412	0	0.0646719	0.02	0.191809	1.00985				TCGA-CG-4438	0.142837	0.567942	0.647907	0.426749	0.502963	0.596664	0.734322	0.575736	0.413009	0.498482	0.173358	0.536107	0.293397
TCGA-BR-7707	-156.281	947.179	790.898	0.751092			TCGA-BR-7707	0	0	0.0757777	0.0954668	0	0.106049	0.132826	0.026329	0.0666362	0	0.107906	0	0	0.0615432	0.0890287	0.0743946	0.00272512	0.0351682	0	0.0982099	0	0.0279393	0.05	0.115596	1.04292				TCGA-BR-8483	-0.0423818	0.382568	0.431593	0.290246	0.459713	0.62075	0.678347	0.510939	0.291095	0.228091	0.0343712	0.442256	0.0465143
TCGA-D7-6822	-448.402	383.199	-65.2026	0.827915			TCGA-D7-6822	0.0376733	0	0.0157302	0.133268	0	0.190018	0.0426167	0	0.0583008	0	0.086877	0	0	0.16641	0.0690853	0.0612309	0.0181533	0	0	0.0172618	0	0.103376	0.06	0.114333	1.04909				TCGA-RD-A8N4	0.357558	0.378976	0.567407	0.338442	0.481677	0.524196	0.688843	0.51361	0.466739	0.460296	0.268448	0.457122	0.399224
TCGA-VQ-A922	334.291	-168.429	165.862	0.80842			TCGA-VQ-A922	0.124983	0	0.0339174	0.0179608	0	0.20104	0.00369037	0.0596903	0.0838967	0	0.0391043	0	0	0.155425	0.129786	0.0545614	0	0.00538069	0	0.0905638	0	0	0.03	0.175818	1.02252				TCGA-D7-6527	0.250409	0.437108	0.538761	0.381853	0.484276	0.6496	0.723439	0.606985	0.380096	0.395829	0.142763	0.506201	0.260617
TCGA-VQ-A8P3	47.7894	534.295	582.084	0.770972			TCGA-VQ-A8P3	0.0825224	0	0.0278206	0.340359	0	0.0706112	0.0964963	0.0310794	0.128775	0	0.0500462	0	0.0132567	0.0167599	0.0345955	0.0270757	0.0214816	0	0.0571479	0.00104299	0	0.000930361	0.02	0.206029	1.02704				TCGA-D7-A6F2	0.200954	0.451369	0.586859	0.368661	0.502242	0.65594	0.706793	0.578867	0.328556	0.436734	0.224164	0.471638	0.245193
TCGA-VQ-A927	-193.123	684.911	491.788	0.779345			TCGA-VQ-A927	0.0412555	0	0.239548	0.0322752	0	0.284612	0.030896	0	0.0973516	0.00248299	0.0138139	0	0.00168797	0.0314171	0.0240469	0.0823339	0	0.0263702	0.0762742	0	0.00263727	0.0129977	0	0.406921	0.915112				TCGA-CD-8525	0.394616	0.540763	0.604063	0.420977	0.505386	0.605233	0.711154	0.55954	0.329612	0.423189	0.152431	0.530667	0.402207
TCGA-BR-A4PD	-100.746	1291.34	1190.59	0.711087			TCGA-BR-A4PD	0	0.0410639	0.0432551	0.0718148	0	0.350665	0.0311012	0.0447742	0.0769919	0	0.00401673	0.0190311	0.017342	0	0.064824	0.191144	0.022333	0.0186344	0	0.000833899	0	0.00217453	0.05	0.125349	1.04936				TCGA-FP-A4BE	0.259034	0.590901	0.655698	0.396061	0.483108	0.642083	0.709051	0.548801	0.346991	0.478085	0.195408	0.489776	0.341236
TCGA-CD-5799	-119.279	279.633	160.354	0.808895			TCGA-CD-5799	0.00356154	0.0271387	0.0633809	0.091291	0	0.117304	0	0.0162032	0.0739794	0	0	0.064672	0.00745161	0.156693	0.0476035	0.129793	0.000158783	0.0485305	0	0.12874	0	0.0234976	0.04	0.141474	1.03216				TCGA-BR-A4CS	-0.0179046	0.434095	0.48496	0.389776	0.479769	0.615582	0.686907	0.53751	0.351303	0.335979	0.105833	0.443876	0.0909745
TCGA-D7-6521	1137.99	1771.27	2909.26	0.513075			TCGA-D7-6521	0.101666	0	0.0363596	0.205285	0	0.124034	0	0.0453918	0.1497	0	0.0247503	0	0.0216122	0.0397654	0.0438543	0.10388	0.00635314	0	0.0803309	0.00482334	0	0.0121928	0.03	0.18432	1.01953				TCGA-HU-A4H6	0.484646	0.535838	0.549046	0.41773	0.519134	0.613921	0.704084	0.578797	0.355592	0.420049	0.1844	0.477103	0.458793
TCGA-VQ-A94R	516.168	682.41	1198.58	0.710263			TCGA-VQ-A94R	0.0676676	0	0.0285192	0.109344	0	0.292703	0.031145	0.03746	0.0803913	0	0.0553817	0	0.0156629	0.0221988	0.123927	0.10329	0.00814063	0	0.0241686	0	0	0	0.05	0.114545	1.05962				TCGA-BR-8297	0.36469	0.437159	0.544376	0.336371	0.465164	0.565589	0.711946	0.570621	0.42879	0.427523	0.164114	0.463061	0.369217
TCGA-FP-8099	26.6562	578.401	605.057	0.76882			TCGA-FP-8099	0.0489038	0	0.0835487	0.0369845	0	0.141365	0	0.00731803	0.0887056	0	0	0.0735185	0	0.199156	0.102791	0.102091	0.00214356	0	0.10277	0	0	0.0107043	0.02	0.213195	0.998634				TCGA-BR-A4QL	0.0500523	0.517455	0.551123	0.367207	0.443405	0.65331	0.656669	0.501042	0.26891	0.363269	0.052224	0.442207	0.0662193
TCGA-BR-8484	568.149	1792.08	2360.23	0.58051			TCGA-BR-8484	0.102491	0	0.0609783	0.0714856	0	0.22703	0	0.0416671	0.0848494	0	0	0.022823	0.011039	0.108029	0.0671358	0.0941421	0.0373439	0	0.061073	0.00991325	0	0	0.02	0.215103	0.997858				TCGA-BR-6458	0.304071	0.55477	0.623338	0.40598	0.53624	0.649073	0.730719	0.628795	0.363059	0.527639	0.196854	0.524513	0.36414
TCGA-BR-7196	1275.83	1761.23	3037.06	0.496884			TCGA-BR-7196	0.151272	0	0.197487	0.12909	0	0.116753	0.048847	0.0190615	0.0482936	0	0.0603781	0	0.022087	0.0237072	0.0764692	0.0645936	0.0126788	0	0.0254513	0.00383019	0	0	0	0.435895	0.900754				TCGA-CG-5721	0.432818	0.615865	0.71622	0.470698	0.505101	0.624185	0.741098	0.611188	0.397768	0.558645	0.169509	0.556181	0.493971
TCGA-D7-A747	851.405	1598.88	2450.28	0.569696			TCGA-D7-A747	0.207398	0	0.0213792	0.0878737	0	0.18281	0	0.0189142	0.177455	0	0	0.051217	0.0052144	0.012673	0.0265131	0.0829881	0	0.00705841	0.118507	0	0	0	0.01	0.360775	0.939282				TCGA-CG-4441	0.208611	0.504369	0.537802	0.432579	0.483461	0.647771	0.690508	0.652268	0.393695	0.43247	0.127358	0.516429	0.286639
TCGA-VQ-AA6K	-103.883	729.438	625.555	0.766892			TCGA-VQ-AA6K	0.207761	0	0.184291	0.112095	0	0.200979	0.0111991	0.0341047	0.0935218	0	0.0170123	0	0.0186547	0	0.0247273	0.0201921	0.000691687	0.0125567	0.0269005	0.0280652	0	0.00724799	0	0.440878	0.902219				TCGA-FP-8211	0.184861	0.502035	0.629378	0.337147	0.499061	0.630578	0.703137	0.533449	0.292088	0.418322	0.102135	0.444511	0.262537
TCGA-R5-A805	717.293	1977.72	2695.01	0.539811			TCGA-R5-A805	0.00707742	0.00280204	0.0630859	0.0121846	0	0.164276	0	0	0.107839	0	0.0682865	0	0.0148465	0.143806	0.00982569	0.0537672	0	0.0224199	0	0.162878	0	0.166906	0.04	0.141912	1.03754				TCGA-BR-8058	0.49343	0.585345	0.664809	0.462362	0.522607	0.62735	0.742979	0.678842	0.423065	0.543298	0.230485	0.499736	0.534185
TCGA-BR-A4QM	55.2204	1672.35	1727.57	0.653517			TCGA-BR-A4QM	0	0.178	0.0374111	0.196073	0	0.140675	0.0116398	0	0.145279	0	0	0.0931895	0	0.0633012	0.0301048	0.0348014	0.00381142	0	0.0657133	0	0	0	0.01	0.304054	0.97169				TCGA-HF-7132	0.463965	0.576287	0.65251	0.457513	0.51081	0.660769	0.723872	0.617735	0.418326	0.532598	0.269712	0.512965	0.486736
TCGA-RD-A8N0	933.063	2474.86	3407.92	0.448928			TCGA-RD-A8N0	0.0155405	0.203608	0.107889	0.166544	0	0.141093	0.0182201	0.0904411	0.0947542	0	0	0.00956451	0.00917551	0	0.0226312	0.0451141	0.010399	0.0180288	0.0469972	0	0	0	0	0.403943	0.92007				TCGA-VQ-A92D	0.0337843	0.434263	0.425515	0.298916	0.487557	0.622789	0.666597	0.543179	0.299128	0.32338	0.12484	0.49707	0.0429563
TCGA-CG-4444	551.906	1317.27	1869.18	0.637644			TCGA-CG-4444	0.0448637	0	0.0806968	0.0356343	0	0.163549	0.0327219	0.0359058	0.0793497	0	0.0681339	0	0.00339619	0.0752821	0.0527952	0.155095	0.0182792	0	0	0.0873065	0.0220992	0.0448918	0.03	0.18127	1.00674				TCGA-ZA-A8F6	0.16597	0.366703	0.511801	0.435193	0.486488	0.600859	0.709557	0.625099	0.433653	0.472552	0.265142	0.567036	0.257249
TCGA-VQ-A91Z	-1689.79	-770.412	-2460.2	0.970414			TCGA-VQ-A91Z	0.0760329	0	0.0510599	0.0338784	0	0.161064	0	0.094096	0.08174	0	0.0669518	0	0	0.288217	0.0373575	0.0592714	0	0	0	0.0499079	0	0.000423759	0.07	0.111317	1.05227				TCGA-VQ-A91S	0.0924114	0.567462	0.600441	0.404177	0.419338	0.577689	0.686513	0.537084	0.352312	0.471242	0.211247	0.490023	0.224501
TCGA-CG-4305	839.162	1859.8	2698.96	0.539323			TCGA-CG-4305	0.0369248	0	0.0221569	0.116216	0	0.128833	0.138851	0.0276754	0.0471688	0	0.0528038	0	0	0.0914983	0.0819388	0.17154	0.0257603	0	0.0384662	0	0	0.0201667	0.08	0.104524	1.03897				TCGA-BR-A4J8	0.170445	0.400882	0.48141	0.309274	0.473101	0.608051	0.706448	0.526508	0.309053	0.402344	0.180446	0.41027	0.184135
TCGA-D7-8574	1548.5	2633.64	4182.14	0.3447			TCGA-D7-8574	0	0.309462	0.0457196	0.172238	0	0.129044	0.00764511	0.0144839	0.169143	0	0	0	0.0109494	0.0422949	0.02045	0.0500662	0	0	0.0285044	0	0	0	0	0.423811	0.910398				TCGA-BR-8369	0.26352	0.378451	0.429398	0.296566	0.455584	0.560474	0.700433	0.570775	0.369925	0.369938	0.107787	0.44929	0.264523
TCGA-BR-8367	829.827	622.023	1451.85	0.683608			TCGA-BR-8367	0.13812	0	0.0458143	0.0562641	0	0.252265	0.00943881	0.00627712	0.0460383	0	0.0215065	0	0.0202941	0.0372688	0.0110267	0.130611	0.0347948	0.00849823	0.181782	0	0	0	0.01	0.24839	0.980549				TCGA-D7-A74A	0.126884	0.502962	0.558236	0.388066	0.483053	0.607347	0.671832	0.529976	0.295088	0.368084	0.130827	0.455303	0.207496
TCGA-BR-8296	172.065	1832.68	2004.74	0.622189			TCGA-BR-8296	0.125657	0.105632	0.0908922	0.131184	0	0.175393	0.0413105	0	0.112246	0	0.0299296	0	0.00851215	0.0462536	0.0439459	0.0253756	0	0.0328163	0.0230001	0.00618346	0	0.00166888	0	0.405256	0.917233				TCGA-B7-5816	0.235705	0.583224	0.602688	0.525314	0.545319	0.639861	0.721417	0.697285	0.420236	0.515289	0.207547	0.555505	0.364488
TCGA-CG-5724	104.033	1021.72	1125.75	0.717747			TCGA-CG-5724	0	0.0299371	0.019442	0.109472	0	0.0969332	0.0609414	0.0139664	0.0691019	0	0.0214568	0.000436739	0.021111	0.0919922	0.113148	0.176471	0	0.0112652	0	0.124571	0	0.0397538	0.1	0.0942136	1.05053				TCGA-B7-5818	0.180218	0.540764	0.637474	0.432618	0.525466	0.679918	0.71508	0.598012	0.353278	0.466054	0.147309	0.501424	0.28709
TCGA-BR-4279	1988.89	2046.01	4034.9	0.364906			TCGA-BR-4279	0.0549441	0	0.103051	0.0580356	0	0.116211	0.0799906	0.0383743	0	0	0.0502408	0	0.020795	0.104703	0.0395266	0.147362	0.0234022	0	0.0149097	0.063944	0.00876394	0.0757465	0.02	0.239595	0.981576				TCGA-FP-7998	0.480883	0.601399	0.708351	0.463336	0.504138	0.612764	0.7383	0.620609	0.437319	0.609073	0.243099	0.534269	0.535134
TCGA-BR-A4J5	1216.99	1205.57	2422.56	0.573036			TCGA-BR-A4J5	0.0755427	0	0.0635398	0.0767748	0	0.184947	0.0179292	0.00404376	0.0704741	0	0.0210234	0	0	0.177423	0.0428317	0.0957361	0.0104271	0	0.148245	0.00819779	0	0.002865	0.02	0.205396	0.997975				TCGA-VQ-A8P2	-0.00153763	0.440753	0.487839	0.294138	0.451796	0.602552	0.671814	0.542171	0.323229	0.299161	0.0853665	0.439666	-0.0107112
TCGA-HU-8602	20.0025	1606.34	1626.34	0.664691			TCGA-HU-8602	0.00201393	0	0.0376273	0.0613181	0	0.126377	0.0960339	0.00192638	0.0256483	0	0.0645206	0	0	0.295165	0.108461	0.0526425	0	0	0	0.104814	0.000287987	0.023165	0.18	0.0654894	1.07644				TCGA-BR-8678	0.054552	0.472615	0.47527	0.341186	0.514579	0.584939	0.683337	0.511421	0.337447	0.344414	0.0892164	0.458469	0.119978
TCGA-BR-4187	2029.91	2091.88	4121.79	0.353002			TCGA-BR-4187	0.0640663	0	0.0080729	0.070159	0	0.128199	0.0646475	0.00764635	0.0117556	0	0.0458965	0	0.00569877	0	0.0265074	0.264033	0	0.00274802	0.23192	0.0104923	0.023358	0.0347985	0.02	0.230178	0.985358				TCGA-HU-A4GF	0.0893705	0.520838	0.522458	0.413447	0.495199	0.624186	0.67137	0.586598	0.357096	0.372223	0.189318	0.523667	0.212767
TCGA-CG-4477	550.423	1967.96	2518.39	0.561452			TCGA-CG-4477	0.0041495	0.0076953	0.103614	0.0774043	0	0.123769	0.144734	0.0322908	0.0315488	0	0.0812547	0	0.0121162	0.0124715	0.0634886	0.135197	0	0.0916972	0	0.00436674	0.0214613	0.0527406	0.03	0.182118	1.00757				TCGA-BR-6709	0.44807	0.572222	0.692341	0.44591	0.554387	0.57208	0.752475	0.607069	0.404781	0.583878	0.206803	0.581312	0.465506
TCGA-F1-A448	721.374	1734.06	2455.43	0.569075			TCGA-F1-A448	0.0995427	0	0.129674	0.0325582	0	0.163604	0	0.00836494	0.0384728	0	0.032491	0	0	0.207144	0.0120617	0.0436576	0	0.00855484	0	0.181388	0	0.0424869	0.01	0.312767	0.960228				TCGA-IN-7808	0.719552	0.616207	0.695128	0.378723	0.46386	0.648612	0.736354	0.476003	0.366476	0.522311	0.280388	0.421559	0.713201
TCGA-CG-4466	-979.237	28.0928	-951.145	0.893655			TCGA-CG-4466	0.079054	0	0.030335	0	0	0.305437	0.107619	0.0215958	0.038602	0	0.117711	0	0.0202145	0.139701	0.0541077	0	0	0.0136825	0	0.0687881	0.00315203	0	0.05	0.118911	1.04459				TCGA-BR-8284	0.358101	0.604568	0.676836	0.428369	0.482342	0.633203	0.732034	0.622971	0.415188	0.510992	0.180068	0.470553	0.400177
TCGA-HU-A4H0	-599.238	1515.66	916.427	0.7388			TCGA-HU-A4H0	0.0472579	0	0.0446364	0.17696	0	0.18322	0.154321	0.110687	0.0203498	0	0.0202831	0	0.00396133	0.00407625	0.103649	0.101432	0.00563617	0	0.0235298	0	0	0	0.03	0.18462	1.02497				TCGA-CG-4465	0.154443	0.56955	0.571281	0.483693	0.490254	0.630988	0.717383	0.64114	0.392535	0.462048	0.212568	0.566186	0.30924
TCGA-VQ-A8PQ	806.006	2814.19	3620.2	0.420872			TCGA-VQ-A8PQ	0.115256	0.159316	0.0310189	0.128731	0	0.229973	0.00655442	0	0.143224	0	0	0	0.0238295	0.0786758	0.0327329	0.0360278	0	0	0	0.0146611	0	0	0	0.417973	0.912228				TCGA-VQ-AA64	0.252729	0.434038	0.490661	0.356062	0.512855	0.597802	0.691811	0.580594	0.341391	0.375707	0.101671	0.442546	0.216284
TCGA-RD-A8N6	-94.4492	47.5902	-46.859	0.826402			TCGA-RD-A8N6	0.0253713	0	0.0078211	0.0413494	0	0.154918	0	0.00529634	0.130699	0	0	0.048102	0	0.148253	0.160922	0.173045	0.00104512	0	0.103178	0	0	0	0.35	0.0219578	1.09027				TCGA-BR-7704	0.395292	0.563921	0.697335	0.399765	0.509042	0.660685	0.724899	0.555126	0.320347	0.462338	0.164071	0.489152	0.41766
TCGA-CG-4438	112.937	1603.59	1716.53	0.654743			TCGA-CG-4438	0.0280536	0	0.0137158	0.138044	0	0.187879	0.210805	0.0372262	0.0203498	0	0.089946	0	0.0103845	0.0538757	0.0724442	0.127524	0.00608887	0	0.00366271	0	0	0	0.14	0.0787902	1.06596				TCGA-CG-4475	0.0644063	0.476885	0.459855	0.435829	0.510172	0.632498	0.723647	0.664427	0.44182	0.393272	0.224248	0.546572	0.216296
TCGA-BR-8483	-629.689	-365.245	-994.934	0.896522			TCGA-BR-8483	0.10226	0	0.0718241	0.0604341	0	0.0971449	0.0328188	0.0120333	0.0825456	0	0.0249709	0	0	0.307757	0.116973	0.0575701	0	0	0.0336686	0	0	0	0.02	0.228509	1.00045				TCGA-B7-A5TJ	0.0541308	0.366677	0.429961	0.355782	0.504022	0.64168	0.687367	0.524955	0.339652	0.344159	0.120978	0.47964	0.112894
TCGA-RD-A8N4	749.16	1114.39	1863.55	0.63828			TCGA-RD-A8N4	0.0811652	0	0.046178	0.12827	0	0.287599	0.0189369	0.012773	0.0930728	0	0	0.00201844	0.00942178	0	0.104507	0.139849	0	0.0153569	0.0608518	0	0	0	0.03	0.183697	1.02215				TCGA-VQ-A8PU	-0.0921942	0.397086	0.416835	0.369258	0.469489	0.586137	0.661706	0.520599	0.293309	0.310059	0.0742193	0.457295	0.042001
TCGA-D7-6527	-52.1508	688.038	635.887	0.765918			TCGA-D7-6527	0.112604	0	0.34587	0.06068	0	0.138177	0.0126058	0.00671875	0.0459228	0	0.0258482	0	0	0.0833314	0.0369081	0.0311434	0	0.0054494	0.0172167	0.0407192	0	0.0368052	0	0.509749	0.861415				TCGA-RD-A8N9	0.354349	0.498773	0.594747	0.409451	0.476249	0.612591	0.729866	0.588148	0.382078	0.456304	0.252419	0.518373	0.403396
TCGA-D7-A6F2	36.0692	1278.55	1314.62	0.69817			TCGA-D7-A6F2	0.0464559	0	0.0594919	0.0829836	0	0.287345	0.0065505	0	0.152679	0	0	0.0378747	0.00885014	0.144624	0.0472255	0.0843365	0.00373023	0	0.0283862	0	0.00946708	0	0.04	0.142166	1.04069				TCGA-BR-8060	0.29657	0.558234	0.526367	0.405239	0.508648	0.61505	0.672002	0.624565	0.422902	0.448183	0.330272	0.521893	0.362978
TCGA-CD-8525	241.852	1415.36	1657.21	0.661299			TCGA-CD-8525	0.0428583	0	0.0966556	0.164983	0	0.105505	0.0230291	0.0453474	0.15655	0	0	0.0464822	0	0.125644	0.0724798	0.0600783	0	0.0242135	0.0281353	0	0	0.00803789	0.02	0.192644	1.01691				TCGA-BR-8682	0.306043	0.332084	0.494838	0.40718	0.505623	0.596699	0.696242	0.602709	0.430579	0.442336	0.262742	0.545848	0.385676
TCGA-FP-A4BE	-73.121	1648.6	1575.47	0.670252			TCGA-FP-A4BE	0.0240135	0	0.0492534	0.11674	0	0.191248	0.168706	0.0586604	0.0857515	0	0.0291563	0	0	0.0502077	0.0529642	0.137064	0.0254652	0	0.00812822	0	0	0.00264171	0.05	0.119612	1.04453				TCGA-BR-8368	0.21546	0.532622	0.598925	0.3955	0.472097	0.625662	0.693374	0.563093	0.322446	0.394707	0.163501	0.467428	0.249089
TCGA-BR-A4CS	242.68	807.03	1049.71	0.725475			TCGA-BR-A4CS	0.000331473	0	0.0245319	0.0214796	0	0.225906	0.0310066	0.00736089	0.0206971	0	0.0349457	0	0.0197749	0.108629	0.0444486	0.0349262	0	0.10836	0	0.204751	0	0.112851	0.27	0.0440692	1.08065				TCGA-HU-A4G9	0.0563427	0.423157	0.400563	0.302447	0.478566	0.56953	0.628525	0.478818	0.251398	0.268066	0.131292	0.403302	0.0667732
TCGA-HU-A4H6	-51.4954	1343.74	1292.24	0.700518			TCGA-HU-A4H6	0.0925474	0.0554255	0.179267	0.0868117	0	0.158776	0	0	0.117461	0	0	0.00502975	0	0.0588201	0.0426667	0.0262614	0.00693427	0	0.0582631	0.0421126	0	0.0696237	0	0.438252	0.898531				TCGA-CG-5723	0.304217	0.613142	0.663123	0.461456	0.552697	0.61648	0.736318	0.603201	0.402731	0.545173	0.199568	0.591148	0.377327
TCGA-BR-8297	622.756	662.067	1284.82	0.701295			TCGA-BR-8297	0.119167	0.0229767	0.0584362	0.103738	0	0.110322	0.0626388	0.0271076	0.140438	0.00019392	0	0.00734008	0.000517668	0.0167168	0.0928162	0.065283	0.000106346	0.0115118	0.160691	0	0	0	0.01	0.262863	0.979559				TCGA-D7-8570	0.420534	0.59828	0.709043	0.427745	0.535343	0.668	0.725332	0.59297	0.408905	0.564704	0.226664	0.546873	0.479843
TCGA-BR-A4QL	-774.993	525.557	-249.436	0.842778			TCGA-BR-A4QL	0	0.0176329	0.00606838	0.152316	0	0.144517	0.127546	0.010141	0.207617	0	0	0.0923679	0.00912243	0.0953364	0.0499656	0.0518277	0.0288637	0	0	0.00667828	0	0	0.25	0.0504219	1.10163				TCGA-IN-A6RN	0.0705224	0.371559	0.411107	0.342362	0.519041	0.591792	0.656497	0.538202	0.261615	0.336913	0.18839	0.433702	0.0679709
TCGA-BR-6458	888.086	1678.11	2566.2	0.55563			TCGA-BR-6458	0.0512871	0	0.00715423	0.198191	0	0.158898	0.034519	0.0543492	0.118593	0	0.0333299	0	0.0197475	0.0941757	0.116527	0.0531928	0.0414579	0	0	0.0185767	0	0	0.15	0.0758416	1.07759				TCGA-BR-4256	0.288081	0.601933	0.656783	0.496396	0.549474	0.577653	0.731232	0.705255	0.515956	0.538037	0.286211	0.592456	0.449075
TCGA-CG-5721	505.706	2523.17	3028.88	0.497926			TCGA-CG-5721	0.0216957	0.00348768	0.0177771	0.266628	0	0.0502838	0.190296	0.0487875	0.0401369	0	0.0675105	0	0	0.0628705	0.108347	0.0742727	0.034188	0	0.0137188	0	0	0	0.1	0.0936485	1.06578				TCGA-EQ-8122	-0.0129387	0.436723	0.395576	0.37543	0.467767	0.609928	0.694373	0.59007	0.367515	0.306223	0.149011	0.512235	0.0795803
TCGA-CG-4441	532.882	1018.4	1551.28	0.672883			TCGA-CG-4441	0.0463342	0	0.0539866	0.057087	0	0.179373	0.0241036	0	0.0551773	0	0	0.0158879	0	0.171071	0.0806339	0.120162	0	0	0	0.120319	0	0.0758649	0.04	0.128299	1.03693				TCGA-BR-8078	0.266133	0.606346	0.642452	0.424834	0.485204	0.611543	0.718034	0.679155	0.388257	0.514331	0.112871	0.557323	0.35849
TCGA-FP-8211	-797.744	865.67	67.9256	0.816798			TCGA-FP-8211	0.111633	0	0.0804327	0.111107	0	0.30103	0	0.0250521	0.16138	0	0	0.0472525	0.0180176	0.0295171	0.0274318	0.0138445	0.00606478	0.0200266	0.0291533	0.0180576	0	0	0.02	0.22952	1.01508				TCGA-HU-A4G2	0.10579	0.557456	0.602854	0.388088	0.485003	0.599443	0.704949	0.543528	0.394099	0.432379	0.149048	0.508468	0.186222
TCGA-BR-8058	1325.27	2289.09	3614.37	0.421648			TCGA-BR-8058	0.0293763	0.0335929	0.0515136	0.201861	0	0.194369	0.0238924	0.0137876	0.115686	0	0	0.00640172	0.0258449	0.0408494	0.0916234	0.0995806	0.0272999	0	0.0443215	0	0	0	0.03	0.165344	1.02864				TCGA-BR-8289	0.169674	0.396307	0.460004	0.340425	0.520202	0.658564	0.691531	0.595001	0.3898	0.395093	0.106373	0.451682	0.23561
TCGA-HF-7132	389.503	1791.15	2180.65	0.601769			TCGA-HF-7132	0	0.0775603	0.0404349	0.169634	0	0.161051	0.0364069	0.0286335	0.17254	0	0.0488753	0	0.00406097	0.0603533	0.0689989	0.0548804	0.0174614	0	0.0324027	0	0.0202878	0.0064189	0.04	0.155126	1.03775				TCGA-CG-5726	0.122579	0.4721	0.469373	0.381379	0.50275	0.603204	0.673993	0.572668	0.334254	0.396497	0.20117	0.491112	0.152891
TCGA-VQ-A92D	-585.847	-373.302	-959.149	0.894182			TCGA-VQ-A92D	0	0.0163752	0.026591	0.0614411	0	0.283139	0.0276858	0.0400882	0.114329	0	0.0223863	0.0015679	0	0.14532	0.0578842	0.0496149	2.08091e-05	0	0	0.153557	0	0	0.23	0.0540905	1.08326				TCGA-CG-5734	0.496813	0.545254	0.667314	0.493354	0.578153	0.654423	0.730805	0.636355	0.403339	0.543959	0.33759	0.58099	0.497642
TCGA-CG-4462	2041.17	2242.95	4284.12	0.33061			TCGA-CG-4462	0.0357635	0	0.00678024	0.015366	0	0.195183	0.0196217	0	0	0	0.0839256	0	0	0.0493423	0.0080874	0.209116	0.0120076	0.0329236	0	0.105075	0.0192177	0.20759	0.17	0.0704186	1.06802				TCGA-BR-8291	0.29721	0.468957	0.604906	0.430922	0.497906	0.612915	0.727515	0.654143	0.431478	0.519603	0.254636	0.547294	0.358934
TCGA-ZA-A8F6	829.66	1355.49	2185.15	0.601242			TCGA-ZA-A8F6	0.00909117	0.00975752	0.0136166	0.0411544	0	0.0624527	0.0233193	0.00240132	0.0592232	0	0.00144729	0	0	0.462644	0.00270051	0.142513	0.00635776	0	0.163321	0	0	0	0.05	0.115085	1.08051				TCGA-BR-A4J2	0.592558	0.524645	0.626234	0.422714	0.507894	0.60169	0.731818	0.604296	0.461121	0.4989	0.268698	0.472599	0.578532
TCGA-VQ-A91S	-514.461	978.019	463.558	0.781935			TCGA-VQ-A91S	0.0157151	0	0.00642106	0.282629	0	0.0956016	0.176948	2.47944e-06	0.0728308	0	0.0782423	0	0	0.0679222	0.110177	0.0606582	0.00354558	0	0	0	0.00916212	0.0201444	0.15	0.0760385	1.08531				TCGA-HU-8608	0.396487	0.658572	0.689295	0.463131	0.511109	0.617198	0.724563	0.584203	0.390374	0.602849	0.222429	0.504525	0.507438
TCGA-BR-A4J8	479.376	567.487	1046.86	0.725762			TCGA-BR-A4J8	0.0221217	0.0232272	0.0192429	0.0525802	0	0.187718	0	0.0123974	0.15713	0	0	0.114234	0.00303496	0.123826	0.0911678	0.0766296	0.00712451	0	0.109565	0	0	0	0.13	0.0835964	1.0632				TCGA-HU-A4H8	0.0536808	0.472112	0.476176	0.343787	0.480256	0.566017	0.681596	0.533802	0.325958	0.443241	0.196727	0.470617	0.106341
TCGA-BR-8369	114.441	125.111	239.552	0.802006			TCGA-BR-8369	0.187198	0.055381	0.0448181	0.0294808	0	0.149529	0	0.0228873	0.0812844	0	0.00503825	0.00586436	0	0.214667	0.0420584	0.0675934	0	0	0.0942	0	0	0	0.01	0.349021	0.941492				TCGA-BR-A4PF	0.0762442	0.595228	0.579364	0.467351	0.52629	0.635479	0.712199	0.605577	0.353613	0.49942	0.205642	0.555679	0.304299
TCGA-D7-A74A	-1146.68	563.285	-583.391	0.868141			TCGA-D7-A74A	0	0.0138104	0.0861027	0.200643	0	0.210262	0.0610061	0.0323781	0.141585	0	0	0.00420705	0.0049919	0	0.063527	0.072841	0.0501633	0.0223906	0.00859792	0.0272023	0	0.000292273	0.04	0.147681	1.04553				TCGA-BR-6705	0.316546	0.422033	0.550098	0.355534	0.513475	0.632517	0.720435	0.625605	0.408238	0.49795	0.211936	0.520806	0.293183
TCGA-B7-5816	1361.1	1797.18	3158.28	0.481364			TCGA-B7-5816	0.0732816	0	0.023019	0.0495028	0	0.105012	0.00375099	0.0403162	0.0830489	0	0	0.0363705	0.00160048	0.140541	0.0639577	0.0786595	0	0.0430178	0	0.222011	0	0.0359102	0.08	0.104633	1.05616				TCGA-VQ-A928	0.127592	0.420366	0.47104	0.350178	0.508278	0.598897	0.675314	0.576221	0.408215	0.424533	0.160302	0.460808	0.159442
TCGA-B7-5818	-46.9768	1672.09	1625.11	0.664826			TCGA-B7-5818	0.0640374	0	0.0106086	0.186194	0	0.0662137	0.185545	0.0142247	0.0709983	0	0.00958333	0.015003	0.01741	0.0916482	0.0719176	0.129308	0.025196	0	0.0327208	0	0	0.00939098	0.03	0.172438	1.01375				TCGA-IP-7968	0.125758	0.511294	0.595173	0.347691	0.49957	0.60263	0.716681	0.603701	0.391985	0.463151	0.194564	0.505314	0.218223
TCGA-FP-7998	1286.09	2749.35	4035.43	0.364834			TCGA-FP-7998	0.0464116	0	0.097953	0.196404	0	0.0297119	0.136325	0.0213039	0.0717868	0	0.085219	0	0	0.0988286	0.108178	0.0812478	0	0	0.0266308	0	0	0	0.02	0.226839	0.997347				TCGA-FP-7829	0.159316	0.417192	0.407532	0.431101	0.492384	0.643213	0.696928	0.599776	0.365359	0.385693	0.145911	0.532841	0.21516
TCGA-VQ-A8P2	-1117.51	-339.762	-1457.27	0.924499			TCGA-VQ-A8P2	0.0827149	0	0.0620531	0.0800672	0	0.371315	0.0495095	0	0.0690676	0	0.00632151	0	0	0.146105	0	0.0374965	0	0.00636795	0	0.0889821	0	0	0.03	0.174467	1.02938				TCGA-HU-A4GN	0.115398	0.547697	0.559383	0.354043	0.48674	0.596138	0.686585	0.571378	0.340351	0.447291	0.0854681	0.45474	0.179116
TCGA-BR-8678	-240.276	-27.9913	-268.268	0.844263			TCGA-BR-8678	0.0673262	0	0.0236285	0.174454	0	0	0.0661437	0.0672074	0.0522284	0	0.0314614	0	0	0.255011	0.177648	0.0676567	0	0.000920633	0	0.0163141	0	0	0.03	0.16964	1.0361				TCGA-KB-A93J	0.233093	0.508689	0.601553	0.390309	0.517487	0.652658	0.727185	0.600184	0.383453	0.50011	0.167047	0.523884	0.307919
TCGA-HU-A4GF	-664.376	675.195	10.8195	0.821605			TCGA-HU-A4GF	0.0769035	0	0.0560826	0.0980256	0	0.0548864	0.0797446	0.0239519	0.132298	0	0.044018	0	0	0.216467	0.0448725	0.0435635	0	0.0152194	0	0.0189941	0	0.0949734	0.03	0.186193	1.0122				TCGA-CD-A48A	0.063187	0.37061	0.462277	0.368923	0.433978	0.625142	0.682999	0.518433	0.256694	0.322476	0.0168213	0.396725	0.158392
TCGA-BR-6709	1083.74	2451.12	3534.86	0.432202			TCGA-BR-6709	0.0250016	0	0.0675028	0.170517	0	0.195998	0.0552011	0.0210135	0.104933	0	0.0321515	0	0.00571024	0.0832148	0.0580086	0.147236	0	0.00635391	0	0.0174377	0	0.00971966	0.04	0.136366	1.03971				TCGA-CD-5813	0.488848	0.512466	0.66831	0.433274	0.52454	0.664527	0.750832	0.612308	0.423822	0.53214	0.255172	0.544413	0.504396
TCGA-BR-4361	1064.96	1520.74	2585.7	0.553248			TCGA-BR-4361	0.0300041	0	0.00958357	0.115007	0	0.176172	0.106135	0.041373	0.0818728	0.00267225	0.0124966	0	0.00207197	0.0435806	0.111623	0.221004	0.0122957	0	0	0.0128649	0.0173365	0.00390755	0.2	0.0596226	1.06918				TCGA-VQ-A94O	0.117155	0.50818	0.565698	0.365566	0.45185	0.570711	0.693885	0.484672	0.331716	0.33403	0.140094	0.486768	0.11888
TCGA-IN-7808	6.50736	2796.32	2802.82	0.526422			TCGA-IN-7808	0.142839	0.109592	0.132105	0.134908	0	0.0859693	0	0.0503789	0.167111	0	0	0.0547849	0	0.0234951	0.0351074	0.0503788	0	0	0	0.00304857	0	0.0102831	0	0.429824	0.909122				TCGA-D7-A4YY	0.0849722	0.486935	0.593548	0.415503	0.508154	0.637077	0.722603	0.620134	0.337973	0.464871	0.103702	0.496012	0.271351
TCGA-BR-8284	1020.3	1931.07	2951.37	0.50776			TCGA-BR-8284	0.0633173	0	0.0169054	0.254815	0	0.237968	0.0415427	0.0541931	0.0601646	0	0.0288638	0	0.0211332	0.0316785	0.0569443	0.103797	0.0124165	0	0.01626	0	0	0	0.08	0.10221	1.07357				TCGA-RD-A8NB	0.406604	0.565678	0.625392	0.429589	0.513524	0.562462	0.711841	0.66014	0.413643	0.52484	0.229696	0.521261	0.45001
TCGA-CG-4465	692.96	1395.73	2088.69	0.612495			TCGA-CG-4465	0.0321296	0	0.0107955	0.0301922	0	0.150982	0.0510313	0.0319322	0.0514504	0	0.0360994	0	0	0.037424	0.109362	0.314856	0.0205046	0	0	0.0535711	0.0011539	0.0685167	0.26	0.0464976	1.06856				TCGA-BR-8591	0.338712	0.559502	0.579298	0.41137	0.510369	0.630472	0.704942	0.662564	0.405857	0.503425	0.166345	0.520319	0.393463
TCGA-VQ-AA64	355.715	162.1	517.815	0.776946			TCGA-VQ-AA64	0.088346	0	0.0788655	0.0892805	0	0.217031	0	0.0455487	0.107398	0	0	0.0682474	0.0129075	0.0834932	0.101055	0.0608767	0	0.0135154	0.0325475	0	0	0.000887655	0.02	0.210811	1.01006				TCGA-VQ-AA6G	0.0677717	0.482533	0.431314	0.4333	0.517744	0.592838	0.665102	0.563575	0.310098	0.387096	0.240363	0.494522	0.177257
TCGA-BR-7704	156.107	2023.89	2179.99	0.601847			TCGA-BR-7704	0.00182574	0.0273941	0.0784126	0.185938	0	0.202061	0.0619881	0.0493812	0.128894	0	0.0157476	0.0144767	0	0.0490142	0.0837847	0.074345	0.0252565	0	0	0	0	0.00148089	0.04	0.150034	1.04667				TCGA-R5-A7ZR	0.183265	0.477896	0.463839	0.369029	0.480534	0.596107	0.649613	0.510448	0.300079	0.347119	0.104135	0.481299	0.214398
TCGA-CG-4475	911.057	678.328	1589.38	0.668735			TCGA-CG-4475	0.00753636	0	0.020142	0	0	0.243799	0	0	0.00674216	0	0.0427136	0	0	0.0947808	0.00345471	0.0679677	0	0.0489051	0	0.331358	0.053136	0.0794643	0.17	0.0705706	1.09072				TCGA-BR-4201	0.286018	0.589578	0.593927	0.452131	0.515646	0.585862	0.734707	0.71138	0.466275	0.45438	0.27665	0.571673	0.400365
TCGA-B7-A5TJ	-436.834	105.613	-331.221	0.849179			TCGA-B7-A5TJ	0.0338981	0	0.0220781	0.0367576	0	0.196941	0	0.00751932	0.082847	0	0.0113556	0	0	0.447397	0.0403068	0.0850017	0	0	0.0358978	0	0	0	0.16	0.0739171	1.09433				TCGA-FP-A4BF	0.299376	0.590447	0.727166	0.395272	0.527472	0.659837	0.742154	0.599637	0.404044	0.562162	0.210173	0.574793	0.413745
TCGA-VQ-A8PU	-1074.85	-96.2086	-1171.06	0.907674			TCGA-VQ-A8PU	0.058369	0	0.0608428	0.0042186	0	0.450669	0	0	0.0628754	0	0	0.0404842	0	0.0768291	0.0170594	0.0675151	0.0216143	0.0110908	0	0.0723095	0	0.0561225	0.35	0.0231862	1.09176				TCGA-BR-A44U	-0.0210607	0.409359	0.48324	0.358903	0.492225	0.625918	0.673588	0.527133	0.344373	0.31905	0.177454	0.441415	0.0665078
TCGA-RD-A8N9	1335.78	1490.18	2825.96	0.523532			TCGA-RD-A8N9	0.0405155	0	0.129875	0.120564	0	0.114161	0.0373211	0.06195	0.131849	0	0.0230944	0	0	0.0770234	0.0571577	0.0893673	0.0153077	0.00296712	0.0988461	0	0	0	0.01	0.257341	0.980427				TCGA-VQ-A8PO	0.430532	0.616027	0.652806	0.429018	0.475877	0.61743	0.722487	0.569962	0.386868	0.4963	0.262495	0.518395	0.485755
TCGA-BR-8060	899.462	1187.1	2086.56	0.612743			TCGA-BR-8060	0.0486776	0	0.100546	0.0576751	0	0.139013	0.0396824	0.0448227	0.0461356	0	0.00937641	0.02264	0	0.154702	0.0726145	0.104349	0.0216553	0.00514223	0	0.115762	0	0.0172051	0.02	0.207683	1.0004				TCGA-BR-7959	0.146914	0.445015	0.486469	0.40795	0.513979	0.612763	0.725306	0.627122	0.435654	0.451101	0.182121	0.501146	0.26388
TCGA-BR-8682	889.287	1064.58	1953.86	0.628019			TCGA-BR-8682	0.0289789	0.0204294	0.00300532	0.0261067	0	0.0954079	0	0	0.0963288	0	0	0.0353112	0	0.382315	0.0228795	0.122051	0.00712737	0	0.160059	0	0	0	0.08	0.101607	1.06544
TCGA-BR-8368	-843.022	622.474	-220.548	0.840488			TCGA-BR-8368	0.0499194	0	0.0862625	0.169733	0	0.222892	0.0788682	0.0598478	0.154147	0	0.0207215	0	0.00514369	0.023671	0.0272768	0.0652126	0	0.00612828	0	0.0301766	0	0	0.03	0.168894	1.04381
TCGA-CG-4304	817.088	1603.7	2420.79	0.573249			TCGA-CG-4304	0.117857	0	0.225788	0.0231734	0	0.163181	0.0437245	0.0233197	0	0	0.0642099	0	0	0.0613625	0.0404636	0.0745749	0.0131265	0.00798519	0	0.0604163	0	0.080817	0	0.459595	0.887276
TCGA-HU-A4G9	-1685.57	-419.779	-2105.35	0.956527			TCGA-HU-A4G9	0	0.0254358	0.0421196	0.0370582	0	0.298735	0.0235938	0.040879	0.0368286	0	0	0.0497349	0	0.15186	0.0799459	0.0573908	0	0.0342049	0.0622998	0	0	0.0599129	0.27	0.0421957	1.07274
TCGA-CG-5723	246.898	1877.14	2124.04	0.608385			TCGA-CG-5723	0	0.0533358	0.0997998	0.227281	0	0	0.140836	0.0468591	0.017362	0	0.0404795	0	0.0153572	0.000450139	0.0840129	0.0768389	0.0151556	0.0432169	0	0.112139	0	0.0268755	0.01	0.251017	0.983694
TCGA-D7-8570	853.698	2570.2	3423.89	0.446832			TCGA-D7-8570	0.0733602	0	0.157352	0.101797	0	0.133315	0.0446207	0.0366484	0.0666934	0	0	0.0393413	0.0121863	0.107534	0.0465924	0.0961481	0.0542012	0	0.0302104	0	0	0	0.01	0.350276	0.938974
TCGA-IN-A6RN	-965.407	173.574	-791.832	0.882918			TCGA-IN-A6RN	0.014938	0	0.108421	0.0253881	0	0.275804	0	0.0222764	0.0881289	0	0	0.0437569	0	0.0533295	0.0702735	0.0756283	0.00572842	0	0	0.216328	0	0	0.03	0.160833	1.03429
TCGA-BR-4256	1676.98	2377.13	4054.1	0.362281			TCGA-BR-4256	0.0344731	0	0.0207659	0.0921869	0	0.107419	0.0943957	0.026821	0.0134894	0	0.0644256	0	0.0364373	0.0777284	0.0574163	0.141824	0	0.0251262	0.0838589	0.0428736	0	0.0807579	0.12	0.0859963	1.04041
TCGA-EQ-8122	193.566	226.119	419.685	0.785933			TCGA-EQ-8122	0.0589558	0	0.00731055	0.0368094	0	0.0651566	0.000773743	0.0167947	0.0652618	0	0.0164573	0	0	0.305212	0.0225025	0.163597	0	0.114662	0.0610734	0	0	0.0654333	0.08	0.103958	1.059
TCGA-FP-A8CX	-697.367	841.787	144.42	0.810268			TCGA-FP-A8CX	0	0.0013539	0.216775	0.0652349	0	0.200556	0	0.017998	0.125305	0	0	0.0240357	0	0.149818	0.0438474	0.0711668	0	0.00678918	0.065236	0.00623492	0	0.00565008	0.01	0.333666	0.949649
TCGA-BR-8078	571.521	1767.91	2339.43	0.582994			TCGA-BR-8078	0.0396382	0	0.0124902	0.20863	0	0.0652354	0.130965	0.00819956	0.0511145	0	0.0344853	0	0	0.214715	0.0726476	0.120271	0	0	0	0.0229472	0	0.0186616	0.09	0.0949827	1.05464
TCGA-HU-A4G2	-56.7412	960.675	903.934	0.740035			TCGA-HU-A4G2	0.0993535	0	0.0620282	0.193586	0	0.104476	0.211782	0	0.0412339	0	0.0108653	0	0.0011603	0	0.0744628	0.119323	0.0478486	0	0	0.029753	0	0.00412681	0.01	0.270576	0.974518
TCGA-BR-8679	336.951	100.155	437.106	0.78435			TCGA-BR-8679	0.0292472	0	0.0155332	0.0494947	0	0.236811	0	0	0.0841649	0	0.00256607	0.083429	0.03989	0.123922	0.0590761	0.212202	0.00589731	0	0.0577664	0	0	0	0.23	0.0551432	1.06635
TCGA-BR-8289	333.201	351.206	684.407	0.76132			TCGA-BR-8289	0.00641431	0.0177805	0.0701971	0.0905528	0	0.0843737	0.0259391	0.00757222	0.0589465	0	0.00511045	0	0	0.271424	0.0611034	0.126906	0	0	0.17368	0	0	0	0.04	0.142478	1.0291
TCGA-CG-5726	-1153.59	58.78	-1094.81	0.902919			TCGA-CG-5726	0.0627354	0	0.0472358	0.163534	0	0.222737	0.0217226	0.0103743	0.0571189	0	0	0.0386151	0.0429823	0.148659	0.0495853	0.0113099	0.0428079	0	0	0.0805829	0	0	0.04	0.156842	1.02908
TCGA-BR-A4J9	771.22	923.01	1694.23	0.657214			TCGA-BR-A4J9	0.14535	0.0341982	0.0964557	0.0620611	0	0.288626	0.0161726	0.0364347	0.105476	0	0	0.00483146	0.00605945	0.0159916	0.0503095	0.089461	0	0.0188042	0.0297687	0	0	0	0.01	0.319547	0.961612
TCGA-CG-5716	-484.107	1524.35	1040.24	0.726431			TCGA-CG-5716	0.0441034	0.0569627	0.373665	0.0735331	0	0.125647	0.0121638	0.0167045	0.127371	0	0.00907644	0	0	0.0198113	0.00334882	0.0319468	0.00383346	0.0204326	0.0526561	0.005954	0	0.0227899	0	0.531238	0.849269
TCGA-CG-5734	322.458	2323	2645.46	0.54592			TCGA-CG-5734	0	0.0486491	0.121614	0.0982639	0	0.0967293	0.0534075	0.0250723	0.096301	0	0.0882349	0	0	0.132506	0.0324627	0.0675784	0.0226087	0.0132038	0	0.0829139	0.020455	0	0.01	0.262869	0.976911
TCGA-BR-8291	1668.49	1782.32	3450.81	0.443294			TCGA-BR-8291	0.0213222	0	0.0148525	0.177178	0	0.148303	0.0271048	0	0.065845	0	0	0.0299746	0.0125466	0.0124736	0.0166269	0.263214	0.0541052	0.000984911	0.155469	0	0	0	0.12	0.0857818	1.04725
TCGA-BR-A4J2	1343.09	2007.4	3350.5	0.456445			TCGA-BR-A4J2	0.204862	0.098937	0.0369862	0.126827	0	0.136365	0.0134472	0.0874108	0.101818	0	0.00240854	0	0.00357782	0.0487738	0.0127366	0.0374276	0	0.00892169	0.0319847	0.0347248	0	0.0127909	0	0.375739	0.9355
TCGA-HU-8608	425.665	2461.63	2887.3	0.51584			TCGA-HU-8608	0.118899	0	0.159288	0.141356	0	0.0875332	0.0780964	0.0462867	0.044205	0	0.0472873	0	0	0.0258692	0.112753	0.0760115	0.00469776	0.028641	0.0233822	0	0	0.00569318	0	0.463369	0.885331
TCGA-HU-A4H8	-1275.07	185.169	-1089.9	0.90261			TCGA-HU-A4H8	0	0.0260723	0.0276191	0.0989302	0	0.205905	0.0839818	0.0505173	0.105258	0	0.0469859	0	0	0.114875	0.0748874	0.0774606	0	0.0314756	0.0546586	0.0013725	0	0	0.11	0.0905198	1.05728
TCGA-BR-A4PF	-170.17	1462.73	1292.56	0.700485			TCGA-BR-A4PF	0.0385573	0	0.0188997	0.0903244	0	0.0615044	0.0600621	0.077698	0.0975634	0	0.00852593	0	0	0.143224	0.113192	0.17997	0.00457176	0	0.0240205	0	0.00413871	0.0777484	0.1	0.0938733	1.05122
TCGA-BR-6705	1560.79	1155.53	2716.31	0.537176			TCGA-BR-6705	0.0556105	0	0.070548	0.125562	0	0.135918	0.0183158	0.0177886	0.144662	0	0.0475957	0	0.0168823	0.0848081	0.0758057	0.0954156	0.0296766	0.00139759	0.0800135	0	0	0	0.03	0.186676	1.00915
TCGA-VQ-A928	219.836	252.768	472.604	0.781107			TCGA-VQ-A928	0.0354653	0	0.0316635	0.00645394	0	0.17136	0	0.0274605	0.0672932	0	0.0451856	0	0	0.328797	0.0183485	0.0226407	0	0.0188474	0	0.219367	0	0.00711655	0.11	0.0912214	1.07751
TCGA-IP-7968	436.025	830.853	1266.88	0.70317			TCGA-IP-7968	0.0677213	0	0.0109821	0.287144	0	0.101243	0.0572675	0.0593487	0.114779	0	0.0416349	0	0.0160528	0.0340855	0.0609055	0.0680069	0.026509	0.00674624	0.0462771	0	0	0.00129609	0.04	0.132436	1.05429
TCGA-FP-7829	142.125	350.982	493.107	0.779224			TCGA-FP-7829	0.0502694	0	0.00839088	0.00172085	0	0.166126	0	0.0169606	0.0614318	0	0.0371725	0	0.00697476	0.319552	0.022429	0.154081	0.00874685	0.00686952	0	0.109809	0	0.0294671	0.13	0.0835477	1.07274
TCGA-HU-A4GN	-654.475	526.971	-127.504	0.833009			TCGA-HU-A4GN	0	0.0812228	0.00999271	0.191536	0	0.0215482	0.137952	0.032026	0.123199	0	0	0.0863211	0.00763378	0.0587116	0.146035	0.0470312	0	0.0353238	0	0.011247	0	0.0102196	0.03	0.1615	1.04415
TCGA-KB-A93J	-190.861	1576.89	1386.03	0.690627			TCGA-KB-A93J	0.0685818	0	0.0232082	0.0284301	0	0.21783	0	0.0394181	0.100684	0	0	0.0685609	0.00702139	0.175281	0.069409	0.148952	0.0294951	0	0.0231281	0	0	0	0.08	0.103924	1.04904
TCGA-CD-A48A	-356.97	617.621	260.65	0.800152			TCGA-CD-A48A	0.0579705	0	0.0675724	0.0699434	0	0.149768	0	0.0572125	0.0406515	0	0	0.033368	0.00278448	0.201663	0.041418	0.272158	0.00351709	0.000480371	0	0.00149263	0	0	0.03	0.175787	1.02091
TCGA-CD-5813	1692.11	2290.81	3982.92	0.372			TCGA-CD-5813	0.083879	0	0.0684635	0.163023	0	0.0712764	0.000443598	0.0885745	0.10553	0	0	0.034256	0.0327588	0.03603	0.0763248	0.147196	0.064905	0	0.00342805	0.0225091	0.00140274	0	0.02	0.212331	1.00082
TCGA-VQ-A94O	-574.327	400.465	-173.861	0.836755			TCGA-VQ-A94O	0.0746563	0	0.034088	0.0777004	0	0.292725	0.0182508	0.00610158	0.148488	0	0.0814851	0	0	0.116333	0.0291299	0.019419	0.000450703	0	0	0.101171	0	0	0.04	0.131459	1.05275
TCGA-D7-A4YY	503.716	1242.72	1746.43	0.651419			TCGA-D7-A4YY	0	0.000750962	0.00355557	0.152086	0	0.0877585	0.0531511	0.00833377	0.148005	0	0	0.0255992	0	0.194688	0.121764	0.178604	0	0	0.0255581	0	0	0.000147234	0.07	0.109136	1.058
TCGA-RD-A8NB	499.14	1659.01	2158.15	0.604404			TCGA-RD-A8NB	0.109203	0	0.0152975	0.0790812	0	0.184658	0.0191522	0.0571685	0.151543	0	0	0.0632603	0.000891772	0.0194592	0.142101	0.0595836	0.0233244	0.00704309	0.052043	0	0	0.0161894	0.02	0.198157	1.02162
TCGA-BR-8591	141.329	1093.35	1234.68	0.706523			TCGA-BR-8591	0	0.032272	0.0882919	0.0580902	0	0.0918028	0.056169	0.041853	0.106172	0	0	0.0512746	0	0.185498	0.115803	0.0917113	0.00503284	0	0.0267401	0.0280583	0	0.021231	0.03	0.167911	1.02028
TCGA-VQ-AA6G	-808.184	155.587	-652.596	0.873138			TCGA-VQ-AA6G	0.0476073	0	0.122918	0	0	0.24374	0.00789527	0	0.0890853	0	0.0667073	0	0	0.180517	0.0156384	0.0223313	0	0.0643241	0.0220265	0.104323	0	0.012887	0.02	0.228376	0.993249
TCGA-R5-A7ZR	-1008.56	314.003	-694.559	0.876124			TCGA-R5-A7ZR	0	0.00128666	0.2787	0.0152456	0	0.222683	0.0151698	0.0524658	0.120162	0	0	0	0	0.0770453	0.0145646	0.0979303	0	0.0238908	0.0423807	0.0384757	0	0	0	0.382617	0.929071
TCGA-BR-4201	1438.03	1669.07	3107.1	0.487935			TCGA-BR-4201	0.0400489	0	0.0483202	0.0456681	0	0.210005	0.069995	0.0016426	0	0	0.0695164	0	0	0.0728291	0.0415734	0.160928	0	0	0	0.11595	0.0515951	0.0719282	0.05	0.123802	1.03023
TCGA-FP-A4BF	1234.55	2413.58	3648.13	0.417149			TCGA-FP-A4BF	0.0172922	0	0.0833318	0.187768	0	0.17817	0.127388	0.0556344	0.0290212	0	0.0412417	0.0196746	0.0156116	0.0419183	0.0574586	0.0810715	0.0204889	0.0113235	0.0143982	0.00893256	0	0.00927474	0.03	0.16188	1.02864
TCGA-BR-A44U	76.4968	104.297	180.794	0.807128			TCGA-BR-A44U	0.0433443	0	0.00160824	0.0474876	0	0.10419	0	0	0.124109	0	0	0.0861338	0	0.15048	0.107008	0.138926	0.0736859	0	0.123027	0	0	0	0.14	0.0794077	1.05395
TCGA-VQ-A8PO	2.3469	1501.84	1504.19	0.677981			TCGA-VQ-A8PO	0.0511182	0	0.0508331	0.198795	0	0.109103	0.114556	0.132282	0.0560839	0	0.0577612	0	0	0.096553	0.0512974	0.0304688	0.00860395	0.0145331	0	0.0280127	0	0	0.04	0.141776	1.04566
TCGA-CG-4476	1243.59	1712.99	2956.58	0.507101			TCGA-CG-4476	0.0352314	0.00692461	0.0695616	0.0501098	0	0.297184	0	0.0454015	0.0348303	0	0.0605602	0	0.00958749	0	0.0292374	0.139549	0.0384948	0	0.144801	0.0206274	0	0.0178998	0.02	0.193184	1.00457
TCGA-BR-7959	1136.61	734.467	1871.07	0.637429			TCGA-BR-7959	0.0834288	0	0.0188958	0.0834827	0	0.15908	0.0408453	0	0.0487125	0	0.0299926	0	0.0225149	0.0709786	0.0947982	0.133681	0.00596254	0.0126527	0.156021	0.035189	0	0.00376398	0.04	0.139345	1.02272
TCGA-CG-4306	501.051	1403.46	1904.51	0.63364			TCGA-CG-4306	0.0235464	0	0.0823358	0.0161696	0	0.250837	0.0846896	0	0	0	0.0755944	0	0.000581307	0.0740849	0.0341239	0.0737902	0.0086997	0.0113503	0	0.200123	0	0.0640741	0.04	0.14505	1.02945
[truncated: 16 more columns]
