# Supplementary material for: Progressions of the correlation between lipid metabolism and immune infiltration characteristics in gastric cancer and identification of BCHE as a potential biomarker
Source: Front Immunol. 2024 Jan 31;15:1327565. doi: 10.3389/fimmu.2024.1327565 (PMC10864593; doi:10.3389/fimmu.2024.1327565)
Supplement: Supplementary file 6 [file Table_6.xlsx]

## Sheet: wangshibo 09-16 pcr
Experiment: wangshibo2023-09-16 Selected Filter: SYBR Green I / HRM Dye (465-510)
Include	Color	Pos	Name	Cp	Concentration	Standard	Status
TRUE	255	A1	Sample 1	12.68		0					APOA1	GAPDH	Mean of internal reference	ΔCT	Average	ΔΔCT	2-^ΔΔCT
TRUE	65280	A2	Sample 2			0				GSE-1	25.06	12.68	12.615	12.445		0.0533333	0.963707		GSE-1	AGS	HGC-27
TRUE	255	A3	Sample 3	12.55		0					24.91			12.295		-0.0966667	1.0693		0.963707	0.348283	0.113047
TRUE	255	A4	Sample 4	26.81		0					25.05	12.55		12.435	12.3917	0.0433333	0.97041		1.0693	0.499423	0.13167
TRUE	255	A5	Sample 5	26.93		0				AGS	28.06	14.04	14.1467	13.9133		1.52167	0.348283		0.97041	0.440842	0.137262
TRUE	255	A6	Sample 6	26.59		0					27.54	14.33		13.3933		1.00167	0.499423
TRUE	255	A7	Sample 7	25.06		0					27.72	14.07		13.5733		1.18167	0.440842
TRUE	255	A8	Sample 8	24.91		0				HGC-27	28.73	13.4	13.1933	15.5367		3.145	0.113047
TRUE	65280	A9	Sample 9	25.05		0					28.51	13.22		15.3167		2.925	0.13167
TRUE	65280	A10	Sample 10			0					28.45	12.96		15.2567		2.865	0.137262
TRUE	65280	A11	Sample 11			0
TRUE	65280	A12	Sample 12			0
TRUE	255	B1	Sample 13	14.04		0					BCHE	GAPDH	Mean of internal reference	ΔCT	Average	ΔΔCT	2-^ΔΔCT
TRUE	255	B2	Sample 14	14.33		0				GSE-1	22.57	12.68	12.615	9.89		0.01	0.993092		GSE-1	AGS	HGC-27
TRUE	255	B3	Sample 15	14.07		0					22.57			9.89		0.01	0.993092		0.993092	0.186856	0.264255
TRUE	255	B4	Sample 16	27.71		0					22.54	12.55		9.86	9.88	-0.02	1.01396		0.993092	0.148651	0.213159
TRUE	255	B5	Sample 17	27.61		0				AGS	26.34	14.04	14.1467	12.3		2.42	0.186856		1.01396	0.124137	0.241484
TRUE	255	B6	Sample 18	27.62		0					26.67	14.33		12.63		2.75	0.148651
TRUE	255	B7	Sample 19	28.06		0					26.93	14.07		12.89		3.01	0.124137
TRUE	255	B8	Sample 20	27.54		0				HGC-27	25.2	13.4	13.1933	11.8		1.92	0.264255
TRUE	255	B9	Sample 21	27.72		0					25.51	13.22		12.11		2.23	0.213159
TRUE	65280	B10	Sample 22			0					25.33	12.96		11.93		2.05	0.241484
TRUE	65280	B11	Sample 23			0
TRUE	65280	B12	Sample 24			0
TRUE	255	C1	Sample 25	13.4		0
TRUE	255	C2	Sample 26	13.22		0					CYP19A1	GAPDH	Mean of internal reference	ΔCT	Average	ΔΔCT	2-^ΔΔCT
TRUE	255	C3	Sample 27	12.96		0				GSE-1	26.81	12.68	12.615	14.195		0.0333333	0.97716		GSE-1	AGS	HGC-27
TRUE	255	C4	Sample 28	25.69		0					26.93			14.315		0.153333	0.899171		0.97716	1.40607	3.17114
TRUE	255	C5	Sample 29	25.81		0					26.59	12.55		13.975	14.1617	-0.186667	1.13813		0.899171	1.50699	2.91804
TRUE	255	C6	Sample 30	25.59		0				AGS	27.71	14.04	14.1467	13.67		-0.491667	1.40607		1.13813	1.49658	3.39874
TRUE	255	C7	Sample 31	28.73		0					27.61	14.33		13.57		-0.591667	1.50699
TRUE	255	C8	Sample 32	28.51		0					27.62	14.07		13.58		-0.581667	1.49658
TRUE	255	C9	Sample 33	28.45		0				HGC-27	25.69	13.4	13.1933	12.4967		-1.665	3.17114
TRUE	65280	C10	Sample 34			0					25.81	13.22		12.6167		-1.545	2.91804
TRUE	65280	C11	Sample 35			0					25.59	12.96		12.3967		-1.765	3.39874
TRUE	65280	C12	Sample 36			0
TRUE	255	D1	Sample 37	25.12		0
TRUE	255	D2	Sample 38	25.25		0
TRUE	255	D3	Sample 39	25.37		0
TRUE	255	D4	Sample 40	22.57		0
TRUE	255	D5	Sample 41	22.57		0					PLA1A	GAPDH	Mean of internal reference	ΔCT	Average	ΔΔCT	2-^ΔΔCT
TRUE	255	D6	Sample 42	22.54		0				GSE-1	25.12	12.68	12.615	12.44		-0.126667	1.09177		GSE-1	AGS	HGC-27
TRUE	255	D7	Sample 43	25.64		0					25.25			12.57		0.00333333	0.997692		1.09177	5.3765	4.87927
TRUE	255	D8	Sample 44	25.65		0					25.37	12.55		12.69	12.5667	0.123333	0.918064		0.997692	5.08648	3.9632
TRUE	255	D9	Sample 45	25.71		0				AGS	24.18	14.04	14.1467	10.14		-2.42667	5.3765		0.918064	4.55252	4.61608
TRUE	65280	D10	Sample 46			0					24.26	14.33		10.22		-2.34667	5.08648
TRUE	65280	D11	Sample 47			0					24.42	14.07		10.38		-2.18667	4.55252
TRUE	65280	D12	Sample 48			0				HGC-27	23.68	13.4	13.1933	10.28		-2.28667	4.87927
TRUE	255	E1	Sample 49	24.18		0					23.98	13.22		10.58		-1.98667	3.9632
TRUE	255	E2	Sample 50	24.26		0					23.76	12.96		10.36		-2.20667	4.61608
TRUE	255	E3	Sample 51	24.42		0
TRUE	255	E4	Sample 52	26.34		0
TRUE	255	E5	Sample 53	26.67		0
TRUE	255	E6	Sample 54	26.93		0
TRUE	255	E7	Sample 55	28.95		0					STARD5	GAPDH	Mean of internal reference	ΔCT	Average	ΔΔCT	2-^ΔΔCT
TRUE	255	E8	Sample 56	28.75		0				GSE-1	25.64	12.68	12.615	13.025		-0.0266667	1.01866		GSE-1	AGS	HGC-27
TRUE	255	E9	Sample 57	28.83		0					25.65			13.035		-0.0166667	1.01162		1.01866	0.296959	0.34748
TRUE	65280	E10	Sample 58			0					25.71	12.55		13.095	13.0517	0.0433333	0.97041		1.01162	0.341116	0.413225
TRUE	65280	E11	Sample 59			0				AGS	28.95	14.04	14.1467	14.8033		1.75167	0.296959		0.97041	0.322715	0.407536
TRUE	65280	E12	Sample 60			0					28.75	14.33		14.6033		1.55167	0.341116
TRUE	255	F1	Sample 61	23.68		0					28.83	14.07		14.6833		1.63167	0.322715
TRUE	255	F2	Sample 62	23.98		0				HGC-27	27.77	13.4	13.1933	14.5767		1.525	0.34748
TRUE	255	F3	Sample 63	23.76		0					27.52	13.22		14.3267		1.275	0.413225
TRUE	255	F4	Sample 64	25.2		0					27.54	12.96		14.3467		1.295	0.407536
TRUE	255	F5	Sample 65	25.51		0
TRUE	255	F6	Sample 66	25.33		0
TRUE	255	F7	Sample 67	27.77		0
TRUE	255	F8	Sample 68	27.52		0
TRUE	255	F9	Sample 69	27.54		0
TRUE	65280	F10	Sample 70			0
TRUE	65280	F11	Sample 71			0
TRUE	65280	F12	Sample 72			0
TRUE	65280	G1	Sample 73			0
TRUE	65280	G2	Sample 74			0
TRUE	65280	G3	Sample 75			0
TRUE	65280	G4	Sample 76			0
TRUE	65280	G5	Sample 77			0
TRUE	65280	G6	Sample 78			0
TRUE	65280	G7	Sample 79			0
TRUE	65280	G8	Sample 80			0
TRUE	65280	G9	Sample 81			0
TRUE	65280	G10	Sample 82			0
TRUE	65280	G11	Sample 83			0
TRUE	65280	G12	Sample 84			0
TRUE	255	H1	Sample 85	28.48		0
TRUE	65280	H2	Sample 86			0
TRUE	65280	H3	Sample 87			0
TRUE	65280	H4	Sample 88			0
TRUE	65280	H5	Sample 89			0
TRUE	65280	H6	Sample 90			0
TRUE	65280	H7	Sample 91			0
TRUE	65280	H8	Sample 92			0
TRUE	65280	H9	Sample 93			0
TRUE	65280	H10	Sample 94			0
TRUE	65280	H11	Sample 95			0
TRUE	65280	H12	Sample 96			0
