# Supplementary material for: Progressions of the correlation between lipid metabolism and immune infiltration characteristics in gastric cancer and identification of BCHE as a potential biomarker
Source: Front Immunol. 2024 Jan 31;15:1327565. doi: 10.3389/fimmu.2024.1327565 (PMC10864593; doi:10.3389/fimmu.2024.1327565)
Supplement: Supplementary file 7 [file Table_7.xlsx]

## Sheet: Sheet1
AGS
		First result
		Area	Mean	Min	Max	IntDen	RawlntDen				1	2	3
	1	5292	115.289	6	239	610111	610111			Actin	610111	570091	531452
Actin	2	5292	116.014	9	236	570091	570091			Target protein	498920	421520	209441
	3	5292	111.65	10	239	531452	531452			Target protein/Actin	0.817753	0.739391	0.394092
sh-NC	1	4920	101.407	1	223	498920	498920
																Triple result
																sh-NC	sh-BCHE-1	sh-BCHE-2
sh-BCHE-1	2	4920	91.47	5	197	421520	421520									0.817753	0.739391	0.394092
																0.9284	0.723145	0.468889
																0.845967	0.759879	0.42213
sh-BCHE-2	3	4920	60.445	1	138	209441	209441
		Second result
		Area	Mean	Min	Max	IntDen	RawlntDen				1	2	3
	1	5115	108.293	2	239	586883	586883			Actin	618894	562616	525758
Actin	2	5115	120.681	10	236	562616	562616			Target protein	574581	406853	246522
	3	5115	117.777	9	239	525758	525758			Target protein/Actin	0.9284	0.723145	0.468889
sh-NC	1	5250	96.436	1	223	574581	574581
sh-BCHE-1	2	5250	93.619	6	197	406853	406853
sh-BCHE-2	3	5250	61.95	1	138	246522	246522
		Third result
		Area	Mean	Min	Max	IntDen	RawlntDen				1	2	3
	1	5625	109.562	1	239	616289	616289			Actin	616289	570033	529818
Actin	2	5625	114.926	9	236	570033	570033			Target protein	521360	433156	223652
	3	5625	113.646	9	239	529818	529818			Target protein/Actin	0.845967	0.759879	0.42213
sh-NC	1	5203	96.856	2	223	503941	503941
sh-BCHE-1	2	5203	96.203	7	197	433156	433156
sh-BCHE-2	3	5203	60.092	1	138	223652	223652
HGC-27
		First result
		Area	Mean	Min	Max	IntDen	RawlntDen				sh-NC	sh-BCHE-1	sh-BCHE-2
	1	6336	120.989	6	217	766589	766589			Actin	766589	876925	799563
Actin	2	6336	119.995	3	213	876925	876925			Target protein	801235	334332	487809
	3	6336	132.554	6	212	799563	799563			Target protein/Actin	1.0452	0.381255	0.610095
sh-NC	1	7540	104.472	0	173	801235	801235
																Triple result
																sh-NC	sh-BCHE-1	sh-BCHE-2
sh-BCHE-1	2	7540	58.82	0	138	334332	334332									1.0452	0.381255	0.610095
																1.02484	0.402911	0.58436
																1.031	0.3601	0.602886
sh-BCHE-2	3	7540	89.687	4	192	487809	487809
		Second result
		Area	Mean	Min	Max	IntDen	RawlntDen				sh-NC	sh-BCHE-1	sh-BCHE-2
	1	6384	120.186	7	217	767265	767265			Actin	767265	884211	806053
Actin	2	6384	122.196	7	213	884211	884211			Target protein	786325	356258	471025
	3	6384	130.62	6	212	806053	806053			Target protein/Actin	1.02484	0.402911	0.58436
sh-NC	1	7316	107.48	0	173	786325	786325
sh-BCHE-1	2	7316	60.506	0	138	356258	356258
sh-BCHE-2	3	7316	91.725	2	192	471025	471025
		Third result
		Area	Mean	Min	Max	IntDen	RawlntDen				sh-NC	sh-BCHE-1	sh-BCHE-2
	1	6400	119.62	6	217	765568	765568			Actin	765568	884537	801215
Actin	2	6400	120.921	5	213	884537	884537			Target protein	816522	318522	425769
	3	6400	135.432	7	212	801215	801215			Target protein/Actin	1.06656	0.3601	0.531404
sh-NC	1	7500	105.24	0	173	816522	816522
sh-BCHE-1	2	7500	59.479	0	138	318522	318522
sh-BCHE-2	3	7500	88.811	2	192	425769	425769
