# Supplementary material for: Progressions of the correlation between lipid metabolism and immune infiltration characteristics in gastric cancer and identification of BCHE as a potential biomarker
Source: Front Immunol. 2024 Jan 31;15:1327565. doi: 10.3389/fimmu.2024.1327565 (PMC10864593; doi:10.3389/fimmu.2024.1327565)
Supplement: Supplementary file 8 [file Table_8.xlsx]

## Sheet: Sheet1
AGS
	Area	Mean	Min	Max						0h	24h	Healing rate
sh-NC	9231471	221.042	0	255					sh-NC	9231471	3856265	58.227	58.227	58.227
sh-NC-24h	3856265	235.182	0	255					sh-BCHE-1	5774970	3449135	40.2744	40.2744	40.2744
sh-BCHE-1	5774970	252.87	0	255					sh-BCHE-2	5764859	3775349	34.511	34.511	34.511
sh-BCHE-1-24h	3449135	240.146	0	255
sh-BCHE-2	5764859	252.487	0	255
sh-BCHE-2-24h	3775349	248.041	0	255
HGC-27
sh-NC	6870661	251.265	0	255						0h	24h	Healing rate
sh-NC-24h	3605967	234.53	0	255					sh-NC	6870661	3605967	47.5164	47.5164	47.5164
sh-BCHE-1	6489803	239.513	0	255					sh-BCHE-1	6489803	4633243	28.6073	28.6073	28.6073
sh-BCHE-1-24h	4633243	242.76	0	255					sh-BCHE-2	6326937	4505400	28.7902	28.7902	28.7902
sh-BCHE-2	6326937	247.701	0	255
sh-BCHE-2-24h	4505400	238.249	0	255
	Healing rate（5）	sh-NC	sh-BCHE-1	sh-BCHE-2				Healing rate（5）	sh-NC	sh-BCHE-1	sh-BCHE-2
		55.12	35.17	30.61					44.41	23.51	24.69
		58.22	40.27	34.51					47.51	28.61	28.79
		61.32	45.37	38.41					50.61	33.71	32.89
